# Supplementary material for: catena-Poly[[(1,10-phenanthroline)manganese(II)]-μ3-5-methyl­isophthalato]
Source: Acta Crystallogr Sect E Struct Rep Online. 2008 Nov 13;64(Pt 12):m1522. doi: 10.1107/S1600536808036362 (PMC2960010; doi:10.1107/S1600536808036362)
Supplement: Supplementary file 1 [file e-64-m1522-sup1.cif]

##############################################################################
###                                                                        ###
###        Electronic paper (Acta Crystallographica Section E)             ###
###                                                                        ###
##############################################################################
#                                                                            #
# This CIF contains the data in a paper accepted for publication in Acta     #
# Crystallographica Section E. It conforms to the requirements of Notes      #
# for Authors for Section E, and has been peer reviewed under the auspices   #
# of the IUCr Commission on Journals.                                        #
#                                                                            #
# Full details of the Crystallographic Information File format               #
# are given in the paper "The Crystallographic Information File (CIF):       #
# a New Standard Archive File for Crystallography" by S. R. Hall, F. H.      #
# Allen and I. D. Brown [Acta Cryst. (1991), A47, 655-685].                  #
#                                                                            #
# The current version of the core CIF dictionary is obtainable from          #
# ftp://ftp.iucr.org/pub/cif_core.dic. The current version number is 2.4.    #
#                                                                            #
# Software is freely available for graphical display of the structure(s) in  #
# this CIF.  For information consult the CIF home page http://www.iucr.org/  #
# cif/home.html                                                              #
#                                                                            #
# This file may be used for bona fide research purposes within the           #
# scientific community so long as proper attribution is given to the journal # 
# article from which it was obtained.                                        #
#                                                                            #
##############################################################################
                                             
data_I
_audit_creation_method     SHELXL-97
_chemical_name_systematic
;
catena-Poly[[(1,10-phenanthroline)manganese(II)]-\m~3~-5-methylisophthalato]
;
_chemical_name_common     ?
_chemical_formula_moiety     'C21 H14 Mn N2 O4'
_chemical_formula_sum     'C21 H14 Mn N2 O4'
_chemical_formula_iupac     '[Mn (C9 H6 O4) (C12 H8 N2)]'
_chemical_formula_weight     413.28
_chemical_melting_point     ?
_symmetry_cell_setting     Monoclinic
_symmetry_space_group_name_H-M     'P 2/c'
loop_
    _symmetry_equiv_pos_as_xyz
    'x, y, z'
    '-x, y, -z+1/2'
    '-x, -y, -z'
    'x, -y, z-1/2'
_cell_length_a     9.2837(11)
_cell_length_b     10.3786(13)
_cell_length_c     18.824(2)
_cell_angle_alpha     90.00
_cell_angle_beta     101.372(2)
_cell_angle_gamma     90.00
_cell_volume     1778.1(4)
_cell_formula_units_Z     4
_cell_measurement_reflns_used     1788
_cell_measurement_theta_min     2.25
_cell_measurement_theta_max     19.81
_cell_measurement_temperature     295(2)
_exptl_crystal_description     block
_exptl_crystal_colour     yellow
_exptl_crystal_size_max     0.19
_exptl_crystal_size_mid     0.10
_exptl_crystal_size_min     0.07
_exptl_crystal_density_diffrn     1.544
_exptl_crystal_density_meas     ?
_exptl_crystal_density_method     'not measured'
_exptl_crystal_F_000     844
_exptl_absorpt_coefficient_mu     0.774
_exptl_absorpt_correction_type     multi-scan
_exptl_absorpt_process_details     '(SADABS; Bruker, 1997)'
_exptl_absorpt_correction_T_min     0.8469
_exptl_absorpt_correction_T_max     0.9478
_exptl_special_details
;
;
_diffrn_ambient_temperature     295(2)
_diffrn_radiation_type     MoK\a
_diffrn_radiation_wavelength     0.71073
_diffrn_radiation_source     'fine-focus sealed tube'
_diffrn_radiation_monochromator     graphite
_diffrn_measurement_device_type     'Bruker SMART CCD area-detector'
_diffrn_measurement_method     '\f and \w'
_diffrn_detector_area_resol_mean     ?
_diffrn_reflns_number     13275
_diffrn_reflns_av_R_equivalents     0.0558
_diffrn_reflns_av_sigmaI/netI     0.0511
_diffrn_reflns_theta_min     2.25
_diffrn_reflns_theta_max     25.50
_diffrn_reflns_theta_full     25.50
_diffrn_measured_fraction_theta_max     0.998
_diffrn_measured_fraction_theta_full     0.998
_diffrn_reflns_limit_h_min     -11
_diffrn_reflns_limit_h_max     11
_diffrn_reflns_limit_k_min     -12
_diffrn_reflns_limit_k_max     12
_diffrn_reflns_limit_l_min     -22
_diffrn_reflns_limit_l_max     22
_diffrn_standards_number     ?
_diffrn_standards_interval_count     ?
_diffrn_standards_interval_time     ?
_diffrn_standards_decay_%     ?
_refine_special_details
;
 Refinement of F^2^ against ALL reflections.  The weighted R-factor wR and
 goodness of fit S are based on F^2^, conventional R-factors R are based
 on F, with F set to zero for negative F^2^. The threshold expression of
 F^2^ > 2sigma(F^2^) is used only for calculating R-factors(gt) etc. and is
 not relevant to the choice of reflections for refinement.  R-factors based
 on F^2^ are statistically about twice as large as those based on F, and R-
 factors based on ALL data will be even larger.
;
_reflns_number_total     3313
_reflns_number_gt     2230
_reflns_threshold_expression     I>2\s(I)
_refine_ls_structure_factor_coef     Fsqd
_refine_ls_matrix_type     full
_refine_ls_R_factor_all     0.0768
_refine_ls_R_factor_gt     0.0415
_refine_ls_wR_factor_gt     0.0814
_refine_ls_wR_factor_ref     0.0966
_refine_ls_goodness_of_fit_ref     1.018
_refine_ls_restrained_S_all     1.018
_refine_ls_number_reflns     3313
_refine_ls_number_parameters     254
_refine_ls_number_restraints     0
_refine_ls_hydrogen_treatment     constr
_refine_ls_weighting_scheme     calc
_refine_ls_weighting_details
         'calc w=1/[\s^2^(Fo^2^)+(0.0334P)^2^+0.7839P] where P=(Fo^2^+2Fc^2^)/3'
_atom_sites_solution_hydrogens     geom
_atom_sites_solution_primary     direct
_atom_sites_solution_secondary     difmap
_refine_ls_shift/su_max     0.000
_refine_ls_shift/su_mean     0.000
_refine_diff_density_max     0.260
_refine_diff_density_min     -0.242
_refine_ls_extinction_method     none
_refine_ls_extinction_coef     ?
loop_
    _atom_type_symbol
    _atom_type_description
    _atom_type_scat_dispersion_real
    _atom_type_scat_dispersion_imag
    _atom_type_scat_source
    'C' 'C' 0.0033 0.0016
                         'International Tables Vol C Tables 4.2.6.8 and 6.1.1.4'
    'H' 'H' 0.0000 0.0000
                         'International Tables Vol C Tables 4.2.6.8 and 6.1.1.4'
    'N' 'N' 0.0061 0.0033
                         'International Tables Vol C Tables 4.2.6.8 and 6.1.1.4'
    'O' 'O' 0.0106 0.0060
                         'International Tables Vol C Tables 4.2.6.8 and 6.1.1.4'
    'Mn' 'Mn' 0.3368 0.7283
                         'International Tables Vol C Tables 4.2.6.8 and 6.1.1.4'
_computing_data_collection     'SMART (Bruker, 1997)'
_computing_cell_refinement     'SAINT (Bruker, 1997)'
_computing_data_reduction     'SAINT (Bruker, 1997)'
_computing_structure_solution     'SHELXS97 (Sheldrick, 2008)'
_computing_structure_refinement     'SHELXL97 (Sheldrick, 2008)'
_computing_molecular_graphics     'SHELXTL (Sheldrick, 2008)'
_computing_publication_material     'SHELXTL (Sheldrick, 2008)'
loop_
    _atom_site_type_symbol
    _atom_site_label
    _atom_site_fract_x
    _atom_site_fract_y
    _atom_site_fract_z
    _atom_site_U_iso_or_equiv
    _atom_site_adp_type
    _atom_site_calc_flag
    _atom_site_refinement_flags
    _atom_site_occupancy
    _atom_site_disorder_assembly
    _atom_site_disorder_group
    Mn Mn1 0.36904(5) 0.31882(4) 0.32302(2) 0.03865(16) Uani d . 1 . .
    O O1 0.3711(3) 0.4040(3) 0.42907(12) 0.0685(8) Uani d . 1 . .
    O O2 0.1789(3) 0.2896(3) 0.38683(13) 0.0757(8) Uani d . 1 . .
    O O3 0.2707(2) 0.5464(2) 0.74411(11) 0.0480(6) Uani d . 1 . .
    O O4 0.4110(3) 0.6197(2) 0.67041(11) 0.0548(6) Uani d . 1 . .
    N N1 0.4764(3) 0.1298(3) 0.36551(15) 0.0520(7) Uani d . 1 . .
    N N2 0.2489(3) 0.1543(2) 0.25312(13) 0.0443(7) Uani d . 1 . .
    C C1 0.1932(3) 0.3809(3) 0.50355(15) 0.0385(7) Uani d . 1 . .
    C C2 0.2745(3) 0.4529(3) 0.55968(15) 0.0362(7) Uani d . 1 . .
    H H2 0.3655 0.4860 0.5554 0.043 Uiso calc R 1 . .
    C C3 0.2200(3) 0.4753(3) 0.62196(15) 0.0353(7) Uani d . 1 . .
    C C4 0.0818(3) 0.4276(3) 0.62701(16) 0.0407(8) Uani d . 1 . .
    H H4 0.0450 0.4437 0.6687 0.049 Uiso calc R 1 . .
    C C5 -0.0017(3) 0.3569(3) 0.57130(17) 0.0441(8) Uani d . 1 . .
    C C6 0.0567(4) 0.3342(3) 0.51018(16) 0.0449(8) Uani d . 1 . .
    H H6 0.0026 0.2861 0.4724 0.054 Uiso calc R 1 . .
    C C7 0.2510(4) 0.3568(3) 0.43524(16) 0.0458(8) Uani d . 1 . .
    C C8 0.3075(4) 0.5517(3) 0.68310(16) 0.0387(7) Uani d . 1 . .
    C C9 -0.1512(4) 0.3073(4) 0.5774(2) 0.0629(10) Uani d . 1 . .
    H H9A -0.2236 0.3411 0.5383 0.094 Uiso calc R 1 . .
    H H9B -0.1736 0.3344 0.6228 0.094 Uiso calc R 1 . .
    H H9C -0.1516 0.2149 0.5751 0.094 Uiso calc R 1 . .
    C C10 0.5876(4) 0.1195(4) 0.4209(2) 0.0795(13) Uani d . 1 . .
    H H10 0.6301 0.1942 0.4430 0.095 Uiso calc R 1 . .
    C C11 0.6440(5) -0.0001(5) 0.4477(3) 0.1003(17) Uani d . 1 . .
    H H11 0.7215 -0.0045 0.4873 0.120 Uiso calc R 1 . .
    C C12 0.5841(5) -0.1089(5) 0.4151(3) 0.0919(15) Uani d . 1 . .
    H H12 0.6213 -0.1887 0.4323 0.110 Uiso calc R 1 . .
    C C13 0.4680(4) -0.1032(4) 0.3564(2) 0.0641(11) Uani d . 1 . .
    C C14 0.3982(5) -0.2131(4) 0.3178(3) 0.0758(13) Uani d . 1 . .
    H H14 0.4325 -0.2952 0.3318 0.091 Uiso calc R 1 . .
    C C15 0.2853(5) -0.1995(4) 0.2624(3) 0.0759(13) Uani d . 1 . .
    H H15 0.2421 -0.2729 0.2390 0.091 Uiso calc R 1 . .
    C C16 0.2290(4) -0.0773(3) 0.2381(2) 0.0576(10) Uani d . 1 . .
    C C17 0.1094(5) -0.0582(5) 0.1816(2) 0.0809(13) Uani d . 1 . .
    H H17 0.0633 -0.1288 0.1565 0.097 Uiso calc R 1 . .
    C C18 0.0596(5) 0.0622(5) 0.1628(2) 0.0765(12) Uani d . 1 . .
    H H18 -0.0222 0.0746 0.1260 0.092 Uiso calc R 1 . .
    C C19 0.1331(4) 0.1674(4) 0.19962(17) 0.0576(10) Uani d . 1 . .
    H H19 0.0995 0.2499 0.1861 0.069 Uiso calc R 1 . .
    C C20 0.2954(4) 0.0339(3) 0.27317(17) 0.0428(8) Uani d . 1 . .
    C C21 0.4156(4) 0.0209(3) 0.33261(18) 0.0475(9) Uani d . 1 . .
loop_
    _atom_site_aniso_label
    _atom_site_aniso_U_11
    _atom_site_aniso_U_22
    _atom_site_aniso_U_33
    _atom_site_aniso_U_12
    _atom_site_aniso_U_13
    _atom_site_aniso_U_23
    Mn1 0.0482(3) 0.0372(3) 0.0286(2) -0.0040(2) 0.0030(2) -0.0008(2)
    O1 0.0677(18) 0.093(2) 0.0506(15) -0.0197(16) 0.0247(14) -0.0229(14)
    O2 0.0743(18) 0.103(2) 0.0479(15) -0.0192(16) 0.0075(14) -0.0337(15)
    O3 0.0631(15) 0.0485(14) 0.0331(12) -0.0072(11) 0.0111(11) -0.0046(10)
    O4 0.0553(15) 0.0618(15) 0.0442(13) -0.0182(13) 0.0023(11) -0.0025(12)
    N1 0.0442(17) 0.0498(18) 0.0580(18) -0.0018(14) 0.0003(15) 0.0111(15)
    N2 0.0490(17) 0.0452(18) 0.0376(15) -0.0063(13) 0.0055(13) -0.0031(12)
    C1 0.0432(19) 0.0382(18) 0.0318(16) 0.0036(15) 0.0014(14) 0.0011(14)
    C2 0.0366(17) 0.0352(17) 0.0353(16) 0.0021(14) 0.0034(14) 0.0031(13)
    C3 0.0391(18) 0.0339(17) 0.0301(16) 0.0010(14) 0.0000(14) 0.0009(13)
    C4 0.0441(19) 0.0441(19) 0.0336(17) 0.0037(15) 0.0070(15) 0.0064(14)
    C5 0.0397(19) 0.0421(19) 0.046(2) -0.0038(15) -0.0016(16) 0.0100(15)
    C6 0.051(2) 0.0423(19) 0.0366(18) -0.0012(16) -0.0038(16) -0.0023(15)
    C7 0.053(2) 0.049(2) 0.0314(17) 0.0088(17) -0.0008(16) -0.0032(15)
    C8 0.044(2) 0.0355(18) 0.0336(17) 0.0004(15) 0.0019(15) 0.0017(14)
    C9 0.045(2) 0.074(3) 0.066(2) -0.016(2) 0.0016(18) 0.012(2)
    C10 0.068(3) 0.074(3) 0.082(3) -0.001(2) -0.018(2) 0.016(2)
    C11 0.077(3) 0.094(4) 0.113(4) 0.017(3) -0.023(3) 0.038(3)
    C12 0.083(3) 0.069(3) 0.121(4) 0.025(3) 0.014(3) 0.040(3)
    C13 0.061(3) 0.050(2) 0.086(3) 0.013(2) 0.030(2) 0.017(2)
    C14 0.091(3) 0.031(2) 0.119(4) 0.009(2) 0.054(3) 0.007(2)
    C15 0.094(3) 0.046(3) 0.099(3) -0.011(2) 0.045(3) -0.018(2)
    C16 0.070(3) 0.042(2) 0.069(3) -0.0120(19) 0.032(2) -0.0112(18)
    C17 0.096(4) 0.071(3) 0.071(3) -0.025(3) 0.006(3) -0.026(2)
    C18 0.076(3) 0.086(3) 0.060(3) -0.025(3) -0.004(2) -0.015(2)
    C19 0.064(2) 0.061(2) 0.043(2) -0.012(2) -0.0016(19) -0.0031(17)
    C20 0.047(2) 0.040(2) 0.0439(19) -0.0033(16) 0.0165(16) -0.0064(15)
    C21 0.048(2) 0.041(2) 0.060(2) -0.0015(16) 0.0276(18) 0.0062(17)
_geom_special_details
;
 All esds (except the esd in the dihedral angle between two l.s. planes)
 are estimated using the full covariance matrix.  The cell esds are taken
 into account individually in the estimation of esds in distances, angles
 and torsion angles; correlations between esds in cell parameters are only
 used when they are defined by crystal symmetry.  An approximate (isotropic)
 treatment of cell esds is used for estimating esds involving l.s. planes.
;
loop_
    _geom_bond_atom_site_label_1
    _geom_bond_atom_site_label_2
    _geom_bond_site_symmetry_2
    _geom_bond_distance
    _geom_bond_publ_flag
    Mn1 O3 4_565 2.112(2) ?
    Mn1 O4 3_666 2.120(2) ?
    Mn1 O1 . 2.180(2) ?
    Mn1 N1 . 2.273(3) ?
    Mn1 N2 . 2.305(2) ?
    Mn1 O2 . 2.343(3) ?
    Mn1 C7 . 2.595(3) ?
    O1 C7 . 1.244(4) ?
    O2 C7 . 1.235(4) ?
    O3 C8 . 1.262(3) ?
    O3 Mn1 4_566 2.112(2) ?
    O4 C8 . 1.252(3) ?
    O4 Mn1 3_666 2.120(2) ?
    N1 C10 . 1.319(4) ?
    N1 C21 . 1.357(4) ?
    N2 C19 . 1.327(4) ?
    N2 C20 . 1.351(4) ?
    C1 C6 . 1.385(4) ?
    C1 C2 . 1.390(4) ?
    C1 C7 . 1.509(4) ?
    C2 C3 . 1.385(4) ?
    C2 H2 . 0.9300 ?
    C3 C4 . 1.396(4) ?
    C3 C8 . 1.498(4) ?
    C4 C5 . 1.386(4) ?
    C4 H4 . 0.9300 ?
    C5 C6 . 1.385(4) ?
    C5 C9 . 1.505(4) ?
    C6 H6 . 0.9300 ?
    C9 H9A . 0.9600 ?
    C9 H9B . 0.9600 ?
    C9 H9C . 0.9600 ?
    C10 C11 . 1.402(5) ?
    C10 H10 . 0.9300 ?
    C11 C12 . 1.352(6) ?
    C11 H11 . 0.9300 ?
    C12 C13 . 1.385(6) ?
    C12 H12 . 0.9300 ?
    C13 C21 . 1.418(5) ?
    C13 C14 . 1.435(5) ?
    C14 C15 . 1.332(5) ?
    C14 H14 . 0.9300 ?
    C15 C16 . 1.414(5) ?
    C15 H15 . 0.9300 ?
    C16 C17 . 1.392(5) ?
    C16 C20 . 1.410(4) ?
    C17 C18 . 1.355(6) ?
    C17 H17 . 0.9300 ?
    C18 C19 . 1.397(5) ?
    C18 H18 . 0.9300 ?
    C19 H19 . 0.9300 ?
    C20 C21 . 1.423(4) ?
loop_
    _geom_contact_atom_site_label_1
    _geom_contact_atom_site_label_2
    _geom_contact_distance
    _geom_contact_site_symmetry_2
    _geom_contact_publ_flag
    Cg1 Cg2 3.709(2) 2_655 n
    Cg2 Cg2 3.755(2) 2_555 n
    Cg3 Cg3 3.599(2) 2_655 n
loop_
    _geom_angle_atom_site_label_1
    _geom_angle_atom_site_label_2
    _geom_angle_atom_site_label_3
    _geom_angle_site_symmetry_1
    _geom_angle_site_symmetry_3
    _geom_angle
    _geom_angle_publ_flag
    O3 Mn1 O4 4_565 3_666 96.85(9) ?
    O3 Mn1 O1 4_565 . 107.46(10) ?
    O4 Mn1 O1 3_666 . 89.43(9) ?
    O3 Mn1 N1 4_565 . 156.59(10) ?
    O4 Mn1 N1 3_666 . 83.61(9) ?
    O1 Mn1 N1 . . 95.94(11) ?
    O3 Mn1 N2 4_565 . 89.75(9) ?
    O4 Mn1 N2 3_666 . 127.49(9) ?
    O1 Mn1 N2 . . 137.66(10) ?
    N1 Mn1 N2 . . 72.00(10) ?
    O3 Mn1 O2 4_565 . 100.46(9) ?
    O4 Mn1 O2 3_666 . 145.47(8) ?
    O1 Mn1 O2 . . 56.93(9) ?
    N1 Mn1 O2 . . 91.74(10) ?
    N2 Mn1 O2 . . 82.42(9) ?
    O3 Mn1 C7 4_565 . 106.19(9) ?
    O4 Mn1 C7 3_666 . 117.61(10) ?
    O1 Mn1 C7 . . 28.55(9) ?
    N1 Mn1 C7 . . 94.06(10) ?
    N2 Mn1 C7 . . 110.05(10) ?
    O2 Mn1 C7 . . 28.38(9) ?
    C7 O1 Mn1 . . 94.6(2) ?
    C7 O2 Mn1 . . 87.2(2) ?
    C8 O3 Mn1 . 4_566 117.0(2) ?
    C8 O4 Mn1 . 3_666 157.6(2) ?
    C10 N1 C21 . . 118.9(3) ?
    C10 N1 Mn1 . . 124.7(3) ?
    C21 N1 Mn1 . . 116.4(2) ?
    C19 N2 C20 . . 118.2(3) ?
    C19 N2 Mn1 . . 125.9(2) ?
    C20 N2 Mn1 . . 115.7(2) ?
    C6 C1 C2 . . 119.3(3) ?
    C6 C1 C7 . . 120.3(3) ?
    C2 C1 C7 . . 120.4(3) ?
    C3 C2 C1 . . 120.0(3) ?
    C3 C2 H2 . . 120.0 ?
    C1 C2 H2 . . 120.0 ?
    C2 C3 C4 . . 119.5(3) ?
    C2 C3 C8 . . 120.4(3) ?
    C4 C3 C8 . . 120.1(3) ?
    C5 C4 C3 . . 121.4(3) ?
    C5 C4 H4 . . 119.3 ?
    C3 C4 H4 . . 119.3 ?
    C6 C5 C4 . . 117.8(3) ?
    C6 C5 C9 . . 121.6(3) ?
    C4 C5 C9 . . 120.6(3) ?
    C5 C6 C1 . . 122.0(3) ?
    C5 C6 H6 . . 119.0 ?
    C1 C6 H6 . . 119.0 ?
    O2 C7 O1 . . 121.3(3) ?
    O2 C7 C1 . . 119.3(3) ?
    O1 C7 C1 . . 119.4(3) ?
    O2 C7 Mn1 . . 64.41(18) ?
    O1 C7 Mn1 . . 56.88(17) ?
    C1 C7 Mn1 . . 175.9(2) ?
    O4 C8 O3 . . 123.6(3) ?
    O4 C8 C3 . . 118.1(3) ?
    O3 C8 C3 . . 118.3(3) ?
    C5 C9 H9A . . 109.5 ?
    C5 C9 H9B . . 109.5 ?
    H9A C9 H9B . . 109.5 ?
    C5 C9 H9C . . 109.5 ?
    H9A C9 H9C . . 109.5 ?
    H9B C9 H9C . . 109.5 ?
    N1 C10 C11 . . 122.4(4) ?
    N1 C10 H10 . . 118.8 ?
    C11 C10 H10 . . 118.8 ?
    C12 C11 C10 . . 119.1(4) ?
    C12 C11 H11 . . 120.5 ?
    C10 C11 H11 . . 120.5 ?
    C11 C12 C13 . . 120.8(4) ?
    C11 C12 H12 . . 119.6 ?
    C13 C12 H12 . . 119.6 ?
    C12 C13 C21 . . 117.1(4) ?
    C12 C13 C14 . . 124.9(4) ?
    C21 C13 C14 . . 118.0(4) ?
    C15 C14 C13 . . 121.3(4) ?
    C15 C14 H14 . . 119.4 ?
    C13 C14 H14 . . 119.4 ?
    C14 C15 C16 . . 122.1(4) ?
    C14 C15 H15 . . 119.0 ?
    C16 C15 H15 . . 119.0 ?
    C17 C16 C20 . . 116.8(4) ?
    C17 C16 C15 . . 124.3(4) ?
    C20 C16 C15 . . 118.9(4) ?
    C18 C17 C16 . . 120.7(4) ?
    C18 C17 H17 . . 119.6 ?
    C16 C17 H17 . . 119.6 ?
    C17 C18 C19 . . 118.8(4) ?
    C17 C18 H18 . . 120.6 ?
    C19 C18 H18 . . 120.6 ?
    N2 C19 C18 . . 122.7(4) ?
    N2 C19 H19 . . 118.6 ?
    C18 C19 H19 . . 118.6 ?
    N2 C20 C16 . . 122.7(3) ?
    N2 C20 C21 . . 117.8(3) ?
    C16 C20 C21 . . 119.5(3) ?
    N1 C21 C13 . . 121.8(3) ?
    N1 C21 C20 . . 118.1(3) ?
    C13 C21 C20 . . 120.1(3) ?
loop_
    _geom_torsion_atom_site_label_1
    _geom_torsion_atom_site_label_2
    _geom_torsion_atom_site_label_3
    _geom_torsion_atom_site_label_4
    _geom_torsion_site_symmetry_1
    _geom_torsion_site_symmetry_2
    _geom_torsion_site_symmetry_3
    _geom_torsion_site_symmetry_4
    _geom_torsion
    _geom_torsion_publ_flag
    O3 Mn1 O1 C7 4_565 . . . 91.9(2) ?
    O4 Mn1 O1 C7 3_666 . . . -171.1(2) ?
    N1 Mn1 O1 C7 . . . . -87.6(2) ?
    N2 Mn1 O1 C7 . . . . -17.9(3) ?
    O2 Mn1 O1 C7 . . . . 0.6(2) ?
    O3 Mn1 O2 C7 4_565 . . . -104.8(2) ?
    O4 Mn1 O2 C7 3_666 . . . 14.1(3) ?
    O1 Mn1 O2 C7 . . . . -0.6(2) ?
    N1 Mn1 O2 C7 . . . . 95.3(2) ?
    N2 Mn1 O2 C7 . . . . 166.9(2) ?
    O3 Mn1 N1 C10 4_565 . . . 139.9(3) ?
    O4 Mn1 N1 C10 3_666 . . . 47.4(3) ?
    O1 Mn1 N1 C10 . . . . -41.4(3) ?
    N2 Mn1 N1 C10 . . . . -179.7(3) ?
    O2 Mn1 N1 C10 . . . . -98.3(3) ?
    C7 Mn1 N1 C10 . . . . -70.0(3) ?
    O3 Mn1 N1 C21 4_565 . . . -43.1(4) ?
    O4 Mn1 N1 C21 3_666 . . . -135.6(2) ?
    O1 Mn1 N1 C21 . . . . 135.7(2) ?
    N2 Mn1 N1 C21 . . . . -2.7(2) ?
    O2 Mn1 N1 C21 . . . . 78.8(2) ?
    C7 Mn1 N1 C21 . . . . 107.1(2) ?
    O3 Mn1 N2 C19 4_565 . . . -17.7(3) ?
    O4 Mn1 N2 C19 3_666 . . . -116.2(3) ?
    O1 Mn1 N2 C19 . . . . 98.4(3) ?
    N1 Mn1 N2 C19 . . . . 177.2(3) ?
    O2 Mn1 N2 C19 . . . . 82.8(3) ?
    C7 Mn1 N2 C19 . . . . 89.4(3) ?
    O3 Mn1 N2 C20 4_565 . . . 167.8(2) ?
    O4 Mn1 N2 C20 3_666 . . . 69.3(2) ?
    O1 Mn1 N2 C20 . . . . -76.1(3) ?
    N1 Mn1 N2 C20 . . . . 2.7(2) ?
    O2 Mn1 N2 C20 . . . . -91.7(2) ?
    C7 Mn1 N2 C20 . . . . -85.1(2) ?
    C6 C1 C2 C3 . . . . 1.2(4) ?
    C7 C1 C2 C3 . . . . 179.5(3) ?
    C1 C2 C3 C4 . . . . -1.5(4) ?
    C1 C2 C3 C8 . . . . 179.4(3) ?
    C2 C3 C4 C5 . . . . 0.8(4) ?
    C8 C3 C4 C5 . . . . 179.9(3) ?
    C3 C4 C5 C6 . . . . 0.3(4) ?
    C3 C4 C5 C9 . . . . -179.4(3) ?
    C4 C5 C6 C1 . . . . -0.6(5) ?
    C9 C5 C6 C1 . . . . 179.1(3) ?
    C2 C1 C6 C5 . . . . -0.1(5) ?
    C7 C1 C6 C5 . . . . -178.4(3) ?
    Mn1 O2 C7 O1 . . . . 1.1(3) ?
    Mn1 O2 C7 C1 . . . . -178.2(3) ?
    Mn1 O1 C7 O2 . . . . -1.2(4) ?
    Mn1 O1 C7 C1 . . . . 178.1(2) ?
    C6 C1 C7 O2 . . . . -3.6(5) ?
    C2 C1 C7 O2 . . . . 178.0(3) ?
    C6 C1 C7 O1 . . . . 177.0(3) ?
    C2 C1 C7 O1 . . . . -1.3(5) ?
    O3 Mn1 C7 O2 4_565 . . . 82.0(2) ?
    O4 Mn1 C7 O2 3_666 . . . -171.05(19) ?
    O1 Mn1 C7 O2 . . . . 178.9(3) ?
    N1 Mn1 C7 O2 . . . . -86.1(2) ?
    N2 Mn1 C7 O2 . . . . -13.8(2) ?
    O3 Mn1 C7 O1 4_565 . . . -96.9(2) ?
    O4 Mn1 C7 O1 3_666 . . . 10.1(2) ?
    N1 Mn1 C7 O1 . . . . 95.0(2) ?
    N2 Mn1 C7 O1 . . . . 167.3(2) ?
    O2 Mn1 C7 O1 . . . . -178.9(3) ?
    Mn1 O4 C8 O3 3_666 . . . 67.5(7) ?
    Mn1 O4 C8 C3 3_666 . . . -114.3(5) ?
    Mn1 O3 C8 O4 4_566 . . . 9.6(4) ?
    Mn1 O3 C8 C3 4_566 . . . -168.61(19) ?
    C2 C3 C8 O4 . . . . 17.0(4) ?
    C4 C3 C8 O4 . . . . -162.1(3) ?
    C2 C3 C8 O3 . . . . -164.7(3) ?
    C4 C3 C8 O3 . . . . 16.1(4) ?
    C21 N1 C10 C11 . . . . -0.9(6) ?
    Mn1 N1 C10 C11 . . . . 176.0(3) ?
    N1 C10 C11 C12 . . . . 1.0(8) ?
    C10 C11 C12 C13 . . . . -0.4(8) ?
    C11 C12 C13 C21 . . . . -0.2(7) ?
    C11 C12 C13 C14 . . . . 179.4(4) ?
    C12 C13 C14 C15 . . . . 178.9(4) ?
    C21 C13 C14 C15 . . . . -1.6(6) ?
    C13 C14 C15 C16 . . . . 0.6(6) ?
    C14 C15 C16 C17 . . . . -178.6(4) ?
    C14 C15 C16 C20 . . . . 0.6(6) ?
    C20 C16 C17 C18 . . . . -1.0(6) ?
    C15 C16 C17 C18 . . . . 178.2(4) ?
    C16 C17 C18 C19 . . . . 2.0(7) ?
    C20 N2 C19 C18 . . . . -1.1(5) ?
    Mn1 N2 C19 C18 . . . . -175.5(3) ?
    C17 C18 C19 N2 . . . . -0.9(6) ?
    C19 N2 C20 C16 . . . . 2.1(5) ?
    Mn1 N2 C20 C16 . . . . 177.1(2) ?
    C19 N2 C20 C21 . . . . -177.3(3) ?
    Mn1 N2 C20 C21 . . . . -2.4(4) ?
    C17 C16 C20 N2 . . . . -1.1(5) ?
    C15 C16 C20 N2 . . . . 179.6(3) ?
    C17 C16 C20 C21 . . . . 178.4(3) ?
    C15 C16 C20 C21 . . . . -0.9(5) ?
    C10 N1 C21 C13 . . . . 0.3(5) ?
    Mn1 N1 C21 C13 . . . . -176.9(2) ?
    C10 N1 C21 C20 . . . . 179.7(3) ?
    Mn1 N1 C21 C20 . . . . 2.5(4) ?
    C12 C13 C21 N1 . . . . 0.3(5) ?
    C14 C13 C21 N1 . . . . -179.3(3) ?
    C12 C13 C21 C20 . . . . -179.2(3) ?
    C14 C13 C21 C20 . . . . 1.3(5) ?
    N2 C20 C21 N1 . . . . 0.0(4) ?
    C16 C20 C21 N1 . . . . -179.5(3) ?
    N2 C20 C21 C13 . . . . 179.4(3) ?
    C16 C20 C21 C13 . . . . -0.1(5) ?
data_global
_journal_data_validation_number     ?
_journal_date_recd_electronic     2008-10-21
_journal_date_accepted     2008-11-06
_journal_name_full     'Acta Crystallographica, Section E'
_journal_year     2008
_journal_volume     64
_journal_issue     12
_journal_page_first     m1522
_journal_page_last     m1522
_journal_paper_category     QM
_journal_coeditor_code     CV2471
_publ_contact_author_name     'Zhao-Lian Yu'
_publ_contact_author_address
;
College of Chemistry and Chemical Engineering
Luoyang Normal University
Luoyang 471022
People's Republic of China
;
_publ_contact_author_email     'zhangwy_hi@126.com'
_publ_contact_author_fax     '086 379 5523593'
_publ_contact_author_phone     '086 379 5523593'
_publ_section_title
;\
<i>catena</i>-Poly[[(1,10-phenanthroline)manganese(II)]-\m~3~-5-\
methylisophthalato]
;
loop_
    _publ_author_name
    _publ_author_address
    'Zhao-Lian Yu'
;
College of Chemistry and Chemical Engineering
Luoyang Normal University
Luoyang 471022
People's Republic of China
;
    'Jiang-Liang Hu'
;
College of Chemistry and Chemical Engineering
Luoyang Normal University
Luoyang 471022
People's Republic of China
;
