# Supplementary material for: catena-Poly[[(1,10-phenanthroline)manganese(II)]-μ3-5-methyl­isophthalato]
Source: Acta Crystallogr Sect E Struct Rep Online. 2008 Nov 13;64(Pt 12):m1522. doi: 10.1107/S1600536808036362 (PMC2960010; doi:10.1107/S1600536808036362)
Supplement: Supplementary file 2 [file e-64-m1522-Isup2.hkl]

# 
# h,k,l, Fc-squared, Fo-squared, sigma(Fo-squared) and status flag 
# 
data_I
_shelx_title ' B in P2/c' 
_shelx_refln_list_code          4 
_shelx_F_calc_maximum      307.73 
_exptl_crystal_F_000       844.00 
_reflns_d_resolution_high  0.8256 
 
loop_ 
 _symmetry_equiv_pos_as_xyz 
 'x, y, z' 
 '-x, y, -z+1/2' 
 '-x, -y, -z' 
 'x, -y, z-1/2' 
 
_cell_length_a     9.2837 
_cell_length_b    10.3786 
_cell_length_c    18.8240 
_cell_angle_alpha  90.000 
_cell_angle_beta  101.372 
_cell_angle_gamma  90.000 
 
_shelx_F_squared_multiplier     1.000 
 
loop_ 
 _refln_index_h 
 _refln_index_k 
 _refln_index_l 
 _refln_F_squared_calc 
 _refln_F_squared_meas 
 _refln_F_squared_sigma 
 _refln_observed_status 
   2   0   0     5494.56     5625.64     62.82 o 
   3   0   0     4831.20     4593.32     61.47 o 
   4   0   0     2126.66     1988.37     41.59 o 
   5   0   0     2383.23     2497.17     66.78 o 
   6   0   0      631.85      660.18     30.21 o 
   7   0   0      192.35      237.92     23.60 o 
   8   0   0      706.50      726.04     49.57 o 
   9   0   0      330.14      325.31     46.52 o 
  10   0   0        0.37       22.95     36.11 o 
  11   0   0       77.13       53.75     40.96 o 
   1   1   0     1713.57     1731.77     22.16 o 
   2   1   0     6354.51     6121.44     48.09 o 
   3   1   0     2802.87     2819.17     32.25 o 
   4   1   0       61.24       36.16      6.92 o 
   5   1   0      571.28      626.54     18.96 o 
   6   1   0       37.07       22.16      8.73 o 
   7   1   0      143.85      133.21     13.71 o 
   8   1   0       69.75       76.65     16.69 o 
   9   1   0       47.55       60.69     22.77 o 
  10   1   0        0.51        3.07     24.83 o 
   0   2   0      686.27      651.00     15.92 o 
   1   2   0       13.69       13.86      4.97 o 
   2   2   0      623.54      695.05     13.93 o 
   3   2   0      318.13      353.15     14.72 o 
   4   2   0     2762.15     2825.14     36.62 o 
   5   2   0     1626.45     1571.91     29.26 o 
   6   2   0      659.59      692.94     22.69 o 
   7   2   0      139.45      167.05     22.38 o 
   8   2   0      358.49      420.46     38.45 o 
   9   2   0       43.40       83.06     38.18 o 
  10   2   0       74.69       59.62     22.64 o 
   0   3   0     8049.63     7728.78     84.84 o 
   1   3   0       21.18       28.88      5.68 o 
   2   3   0      610.98      651.41     14.66 o 
   3   3   0     3569.23     3610.55     39.78 o 
   4   3   0     6731.33     6636.04     63.67 o 
   5   3   0     3136.51     3026.98     42.60 o 
   6   3   0      458.80      475.37     20.02 o 
   7   3   0      610.25      654.08     33.28 o 
   8   3   0      148.14      115.13     19.86 o 
   9   3   0       99.95      133.40     26.46 o 
  10   3   0        6.38       15.41     19.45 o 
   0   4   0     5318.21     5153.43     69.69 o 
   1   4   0      641.13      678.39     16.25 o 
   2   4   0     2591.78     2654.79     33.10 o 
   3   4   0      188.08      208.65     21.91 o 
   4   4   0       34.69       64.92      8.34 o 
   5   4   0      491.99      493.21     18.83 o 
   6   4   0       17.16       18.42     10.38 o 
   7   4   0       18.31       23.82     14.83 o 
   8   4   0       96.04       71.30     18.08 o 
   9   4   0        0.25      -17.84     15.20 o 
  10   4   0        9.95        2.10     24.87 o 
   0   5   0     1776.69     1632.80     38.95 o 
   1   5   0      175.77      144.34     10.40 o 
   2   5   0       65.59       93.67      9.23 o 
   3   5   0       93.62      119.36     12.71 o 
   4   5   0      116.29      124.18     13.92 o 
   5   5   0      201.27      173.67     23.21 o 
   6   5   0      196.89      233.82     23.34 o 
   7   5   0      354.94      424.53     30.92 o 
   8   5   0      205.86      170.75     28.98 o 
   9   5   0       23.99       32.47     25.17 o 
  10   5   0       69.40       33.31     30.34 o 
   0   6   0     2523.52     2510.96     53.34 o 
   1   6   0      333.76      352.78     15.78 o 
   2   6   0      214.82      214.22     16.91 o 
   3   6   0      870.81      896.48     27.67 o 
   4   6   0      563.57      631.24     25.88 o 
   5   6   0      345.97      385.78     22.85 o 
   6   6   0       80.76       91.75     17.98 o 
   7   6   0       80.02       67.00     28.46 o 
   8   6   0      311.69      296.51     35.94 o 
   9   6   0       11.82       37.77     20.83 o 
   0   7   0       67.33       45.70     19.23 o 
   1   7   0      302.38      270.97     15.98 o 
   2   7   0       17.70       31.89     11.03 o 
   3   7   0       22.52       29.75     13.58 o 
   4   7   0      101.41      125.44     24.79 o 
   5   7   0      174.46      164.00     20.69 o 
   6   7   0        2.31      -12.37     19.03 o 
   7   7   0        4.51       17.07     17.45 o 
   8   7   0        1.12       -7.09     17.16 o 
   9   7   0       14.54       17.64     21.38 o 
   0   8   0     1530.82     1609.93     49.77 o 
   1   8   0       22.63       13.10     10.58 o 
   2   8   0      453.08      462.09     33.07 o 
   3   8   0      820.12      815.87     31.07 o 
   4   8   0      663.45      737.41     36.72 o 
   5   8   0       87.25       43.82     18.80 o 
   6   8   0        1.61        9.96     15.33 o 
   7   8   0      128.07      142.07     27.69 o 
   8   8   0       98.58      111.56     28.68 o 
   0   9   0     1123.07     1205.91     58.58 o 
   1   9   0      711.11      740.70     34.31 o 
   2   9   0       20.25        5.11     11.10 o 
   3   9   0      744.66      821.53     57.77 o 
   4   9   0       78.03       84.40     28.85 o 
   5   9   0        3.31       20.41     18.49 o 
   6   9   0        1.29       18.52     20.20 o 
   7   9   0       17.71       -7.44     18.50 o 
   0  10   0        0.39      -21.21     15.43 o 
   1  10   0      389.68      383.68     37.11 o 
   2  10   0      111.95       91.03     18.49 o 
   3  10   0       11.24       22.20     14.42 o 
   4  10   0      450.39      430.55     33.44 o 
   5  10   0      222.28      277.17     40.50 o 
   6  10   0        8.37       32.13     21.14 o 
   0  11   0       81.32       88.93     45.35 o 
   1  11   0      173.08      217.71     38.62 o 
   2  11   0       83.02       74.17     24.13 o 
   3  11   0       69.73      103.98     24.50 o 
   4  11   0      536.72      535.60     72.78 o 
   5  11   0       40.34       24.10     21.81 o 
   0  12   0       31.16       33.03     39.00 o 
   1  12   0       26.85       46.05     32.24 o 
   2  12   0       19.87       79.25     29.76 o 
   3  12   0        7.81        3.85     23.76 o 
 -11   1   1       52.06       59.98     30.58 o 
 -10   1   1      258.75      279.24     40.99 o 
  -9   1   1       14.75       36.18     20.13 o 
  -8   1   1      134.44      167.69     17.41 o 
  -7   1   1      547.02      535.99     21.86 o 
  -6   1   1     1219.67     1215.40     28.08 o 
  -5   1   1      455.95      446.88     16.77 o 
  -4   1   1     1597.06     1526.23     25.78 o 
  -3   1   1     1216.58     1182.38     20.16 o 
  -2   1   1     1476.94     1409.20     18.45 o 
  -1   1   1       34.02       37.44      4.43 o 
   0   1   1    11045.18    11092.84    174.40 o 
   1   1   1    15533.06    15628.59    107.48 o 
   2   1   1       36.96       61.48      6.81 o 
   3   1   1      977.76     1002.44     18.45 o 
   4   1   1     3163.46     3114.92     38.06 o 
   5   1   1      726.97      675.60     19.39 o 
   6   1   1      669.32      669.61     21.51 o 
   7   1   1      321.51      317.48     24.43 o 
   8   1   1      852.90      912.74     38.97 o 
   9   1   1      208.24      156.31     22.59 o 
  10   1   1       30.55       31.61     25.47 o 
 -10   2   1      117.68      150.33     27.83 o 
  -9   2   1        0.34       26.25     17.83 o 
  -8   2   1       46.51       50.85     15.90 o 
  -7   2   1      446.40      471.64     22.57 o 
  -6   2   1      870.78      934.75     25.19 o 
  -5   2   1      627.79      662.81     19.44 o 
  -4   2   1     1504.77     1499.70     25.62 o 
  -3   2   1     3597.68     3476.94     37.20 o 
  -2   2   1     1735.22     1639.19     24.86 o 
  -1   2   1      363.59      341.37     10.32 o 
   0   2   1     6610.75     6549.43     48.25 o 
   1   2   1    32802.55    32417.34    194.34 o 
   2   2   1      522.65      527.63     13.00 o 
   3   2   1     1506.49     1539.13     23.79 o 
   4   2   1     4576.69     4513.12     48.85 o 
   5   2   1     1184.09     1192.65     25.64 o 
   6   2   1     1046.70     1040.24     26.41 o 
   7   2   1       47.72       44.21     12.84 o 
   8   2   1      264.28      267.28     43.10 o 
   9   2   1       88.80      100.72     24.71 o 
  10   2   1       62.79       81.83     24.63 o 
 -10   3   1        1.80       -6.20     18.48 o 
  -9   3   1       39.86       -0.94     17.77 o 
  -8   3   1       73.13       46.62     16.41 o 
  -7   3   1      176.97      213.84     23.04 o 
  -6   3   1       48.40       50.98     10.44 o 
  -5   3   1       64.40       62.21      9.34 o 
  -4   3   1      254.49      197.88     11.13 o 
  -3   3   1      996.86      936.87     27.42 o 
  -2   3   1       26.01       13.33      6.53 o 
  -1   3   1       32.40       44.33      5.96 o 
   0   3   1      796.40      793.22     15.61 o 
   1   3   1     7795.23     7944.99     56.87 o 
   2   3   1      391.42      378.32     12.64 o 
   3   3   1     1084.60     1051.81     20.64 o 
   4   3   1       98.07       87.70      9.85 o 
   5   3   1      200.85      177.42     12.93 o 
   6   3   1       29.75       12.71     10.10 o 
   7   3   1      730.78      760.95     35.88 o 
   8   3   1       24.40       30.88     18.04 o 
   9   3   1       46.75       47.73     22.77 o 
  10   3   1       17.43       10.62     19.44 o 
 -10   4   1        0.35      -10.19     22.04 o 
  -9   4   1       85.66      101.99     24.49 o 
  -8   4   1       59.66       62.46     17.67 o 
  -7   4   1      819.69      844.11     38.13 o 
  -6   4   1      323.51      299.19     20.42 o 
  -5   4   1      185.98      216.48     16.73 o 
  -4   4   1     2562.48     2548.38     34.94 o 
  -3   4   1     5423.97     5486.70     52.87 o 
  -2   4   1      116.23      135.79     13.01 o 
  -1   4   1      423.06      398.45     12.87 o 
   0   4   1     1774.73     1713.50     39.96 o 
   1   4   1     2894.41     2607.78     32.70 o 
   2   4   1     1822.25     1887.07     25.02 o 
   3   4   1     1037.60     1045.58     22.04 o 
   4   4   1     2310.02     2302.67     35.30 o 
   5   4   1     1673.61     1696.74     32.80 o 
   6   4   1      141.61      133.78     18.99 o 
   7   4   1      388.49      382.57     33.21 o 
   8   4   1       28.82       16.70     15.43 o 
   9   4   1      186.97      190.64     31.31 o 
  10   4   1        0.18        4.02     22.41 o 
 -10   5   1       69.72       44.45     29.64 o 
  -9   5   1       40.48       29.37     20.69 o 
  -8   5   1      238.04      311.60     35.16 o 
  -7   5   1      270.12      246.77     25.50 o 
  -6   5   1        1.51       -4.14      9.90 o 
  -5   5   1      267.59      283.08     19.59 o 
  -4   5   1      382.64      419.07     20.68 o 
  -3   5   1       17.21       34.53      7.28 o 
  -2   5   1       98.78       95.72      8.90 o 
  -1   5   1      388.46      340.98     13.74 o 
   0   5   1     2079.23     2237.59     32.62 o 
   1   5   1      427.71      430.71     15.62 o 
   2   5   1       91.12       70.45      8.82 o 
   3   5   1      252.45      291.00     13.98 o 
   4   5   1     1252.35     1294.86     27.13 o 
   5   5   1      326.42      397.42     21.97 o 
   6   5   1      252.69      230.29     23.74 o 
   7   5   1      723.17      812.47     39.03 o 
   8   5   1      609.68      590.87     43.28 o 
   9   5   1       26.34       50.34     28.06 o 
  10   5   1        7.39       20.33     39.10 o 
  -9   6   1        1.92      -10.04     17.86 o 
  -8   6   1       89.77       80.93     23.38 o 
  -7   6   1      106.12       95.28     22.45 o 
  -6   6   1      259.78      259.46     24.50 o 
  -5   6   1        8.34       24.85     11.01 o 
  -4   6   1        8.27        5.04      8.99 o 
  -3   6   1      645.53      616.78     28.37 o 
  -2   6   1      875.20      897.46     22.16 o 
  -1   6   1       30.06       31.42      8.03 o 
   0   6   1     1295.49     1348.23     27.45 o 
   1   6   1      502.18      504.68     18.34 o 
   2   6   1       25.36       11.75      9.23 o 
   3   6   1       83.88       72.26     12.62 o 
   4   6   1       71.76       57.27     12.39 o 
   5   6   1        2.19       -3.27      9.47 o 
   6   6   1       27.94       20.26     14.65 o 
   7   6   1       12.75       22.17     15.30 o 
   8   6   1      168.04      150.94     43.40 o 
   9   6   1       42.89       -6.67     21.05 o 
  -9   7   1        0.11      -16.06     18.09 o 
  -8   7   1      110.58      114.85     31.60 o 
  -7   7   1      225.80      186.61     29.63 o 
  -6   7   1      166.74      205.11     28.79 o 
  -5   7   1       36.29       46.79     14.84 o 
  -4   7   1      231.90      284.27     24.54 o 
  -3   7   1     1806.63     1649.23     38.71 o 
  -2   7   1     1234.31     1229.51     33.00 o 
  -1   7   1      143.71      129.87     14.56 o 
   0   7   1     2630.54     2663.23     44.75 o 
   1   7   1     1628.33     1707.34     61.58 o 
   2   7   1       26.00       23.21     10.51 o 
   3   7   1      366.77      407.09     22.44 o 
   4   7   1      791.88      798.86     30.30 o 
   5   7   1        4.86        4.78     12.42 o 
   6   7   1       16.52       17.18     15.99 o 
   7   7   1        0.50       -6.97     15.26 o 
   8   7   1      117.73      121.25     27.30 o 
   9   7   1       81.85       45.32     28.95 o 
  -8   8   1        1.26        6.36     19.86 o 
  -7   8   1      127.15       94.19     24.27 o 
  -6   8   1       70.23       46.93     19.40 o 
  -5   8   1        3.91       11.39     12.77 o 
  -4   8   1       20.27       39.58     14.12 o 
  -3   8   1       35.52       43.56     14.28 o 
  -2   8   1       50.16       38.23     12.36 o 
  -1   8   1       87.90      117.63     26.40 o 
   0   8   1      555.61      589.33     27.36 o 
   1   8   1        1.09       10.30     10.36 o 
   2   8   1        0.68       -8.20     12.35 o 
   3   8   1      306.66      337.65     23.82 o 
   4   8   1      260.68      291.87     22.09 o 
   5   8   1       84.28       63.27     20.25 o 
   6   8   1       15.83       22.46     17.76 o 
   7   8   1        9.60       -5.37     16.65 o 
   8   8   1        0.14       43.48     21.97 o 
  -7   9   1      229.34      255.41     37.17 o 
  -6   9   1      278.70      295.58     37.03 o 
  -5   9   1       11.45        0.95     13.56 o 
  -4   9   1      124.76      171.14     22.71 o 
  -3   9   1      559.61      548.76     33.50 o 
  -2   9   1        7.97       -3.51     17.08 o 
  -1   9   1        8.02       10.84     10.89 o 
   0   9   1       43.75       45.50     13.94 o 
   1   9   1        2.65      -13.77      9.18 o 
   2   9   1      292.73      281.62     21.85 o 
   3   9   1        1.03        4.50     10.48 o 
   4   9   1      593.76      630.99     35.81 o 
   5   9   1      646.54      720.19     48.28 o 
   6   9   1        1.56      -21.50     14.57 o 
   7   9   1       62.62       77.73     25.08 o 
  -6  10   1       63.27       73.72     24.28 o 
  -5  10   1       25.21       28.63     19.82 o 
  -4  10   1        5.28        2.35     17.08 o 
  -3  10   1      777.54      765.16     40.89 o 
  -2  10   1      294.12      266.70     26.70 o 
  -1  10   1      221.14      193.57     28.31 o 
   0  10   1      451.52      426.18     40.63 o 
   1  10   1      311.17      274.36     26.65 o 
   2  10   1        8.59        6.03     14.02 o 
   3  10   1       26.85       38.13     15.54 o 
   4  10   1      230.14      294.13     34.81 o 
   5  10   1       72.87       70.90     23.37 o 
   6  10   1        4.73       12.21     18.23 o 
  -5  11   1        0.79       15.34     25.77 o 
  -4  11   1       77.90      125.55     35.31 o 
  -3  11   1       42.30       51.25     20.98 o 
  -2  11   1       37.37       40.81     24.86 o 
  -1  11   1        4.84       36.12     18.36 o 
   0  11   1        9.53      -27.55     19.07 o 
   1  11   1        0.78      -13.27     21.14 o 
   2  11   1       39.68       50.75     25.83 o 
   3  11   1       18.67       24.69     20.27 o 
   4  11   1        9.75        0.67     19.02 o 
   5  11   1        7.37       13.04     20.57 o 
  -3  12   1       81.28       79.12     24.90 o 
  -2  12   1        0.21      -20.41     21.87 o 
  -1  12   1       11.34       16.38     23.07 o 
   0  12   1       90.84       65.23     29.67 o 
   1  12   1      108.46      109.58     34.95 o 
   2  12   1      100.36       93.19     31.70 o 
   3  12   1       37.98       86.50     44.98 o 
 -11   0   2       12.08      -16.14     33.59 o 
 -10   0   2      300.48      285.91     62.99 o 
  -9   0   2      574.89      498.80     75.72 o 
  -8   0   2       99.50       68.69     17.37 o 
  -7   0   2       35.76       10.95     12.81 o 
  -6   0   2        3.99       11.14     10.80 o 
  -5   0   2     5690.93     5868.11     86.14 o 
  -4   0   2     2926.47     2983.31     60.21 o 
  -3   0   2     1778.11     1746.79     34.93 o 
  -2   0   2    21423.41    21452.97    188.82 o 
  -1   0   2     1627.59     1495.51     42.64 o 
   1   0   2     8249.89     8138.35     99.35 o 
   2   0   2      380.18      311.14     25.19 o 
   3   0   2      547.27      526.67     24.01 o 
   4   0   2      893.60      937.11     28.14 o 
   5   0   2      757.43      708.63     46.43 o 
   6   0   2     1737.25     1614.77     47.37 o 
   7   0   2       36.39       12.09     17.93 o 
   8   0   2      409.89      481.06     55.24 o 
   9   0   2      840.71      856.31     82.81 o 
  10   0   2      247.15      207.21     37.91 o 
 -11   1   2        4.55       -4.11     27.11 o 
 -10   1   2       20.21       34.33     19.57 o 
  -9   1   2      159.79      151.18     25.18 o 
  -8   1   2        9.88       10.03      9.34 o 
  -7   1   2      170.05      177.17     15.01 o 
  -6   1   2     1207.76     1271.43     28.67 o 
  -5   1   2     2045.09     2089.62     33.72 o 
  -4   1   2      544.92      543.34     15.89 o 
  -3   1   2     4206.73     4013.59     40.18 o 
  -2   1   2      386.53      407.25     12.07 o 
  -1   1   2     3666.94     3549.15     37.88 o 
   0   1   2     5949.94     5500.12     57.61 o 
   1   1   2     6698.79     6294.75     52.24 o 
   2   1   2      515.58      508.49     14.25 o 
   3   1   2        0.05       -3.37      4.59 o 
   4   1   2     1658.46     1768.96     27.50 o 
   5   1   2     2325.29     2333.62     41.42 o 
   6   1   2      487.10      500.68     22.93 o 
   7   1   2       46.64       29.58     14.20 o 
   8   1   2        0.65       -1.62     11.29 o 
   9   1   2      161.60      179.36     23.95 o 
  10   1   2        5.21       21.37     20.28 o 
 -11   2   2       59.91        4.82     51.69 o 
 -10   2   2      148.90      182.58     34.03 o 
  -9   2   2       11.07       38.80     32.36 o 
  -8   2   2      147.46      194.29     22.41 o 
  -7   2   2      552.87      570.96     22.95 o 
  -6   2   2      886.93      874.59     24.58 o 
  -5   2   2        2.53       -3.44      6.35 o 
  -4   2   2     1325.90     1390.19     24.60 o 
  -3   2   2     1484.64     1511.28     23.76 o 
  -2   2   2       37.76       26.63      6.11 o 
  -1   2   2     3928.83     3893.07     52.52 o 
   0   2   2        2.88       -2.74      3.23 o 
   1   2   2    30942.32    31537.13    190.94 o 
   2   2   2        2.10        6.08      4.84 o 
   3   2   2      107.09      143.90     10.54 o 
   4   2   2     1774.82     1742.89     27.94 o 
   5   2   2     1324.77     1191.18     25.46 o 
   6   2   2      358.56      365.67     21.04 o 
   7   2   2      103.83      112.24     18.41 o 
   8   2   2      450.61      459.37     39.44 o 
   9   2   2       49.87       59.43     21.86 o 
  10   2   2       16.84       15.53     20.19 o 
 -10   3   2        1.32        7.06     22.44 o 
  -9   3   2       30.23       38.26     16.16 o 
  -8   3   2       66.53       58.50     16.76 o 
  -7   3   2      761.79      787.07     30.17 o 
  -6   3   2      810.12      822.36     28.41 o 
  -5   3   2      261.16      242.63     13.49 o 
  -4   3   2     3882.65     3967.97     44.08 o 
  -3   3   2      998.10      875.46     21.48 o 
  -2   3   2        4.86       11.40      6.23 o 
  -1   3   2     1247.98     1159.04     20.77 o 
   0   3   2     1977.15     2075.97     25.69 o 
   1   3   2    28651.56    28737.93    165.59 o 
   2   3   2     3971.38     4129.73     42.51 o 
   3   3   2      305.68      327.93     13.10 o 
   4   3   2     1968.66     1896.26     30.79 o 
   5   3   2     2142.69     2125.38     35.41 o 
   6   3   2      624.39      690.47     27.46 o 
   7   3   2        5.92        2.73     13.04 o 
   8   3   2        1.15      -15.22     15.59 o 
   9   3   2      115.93      100.36     30.05 o 
  10   3   2       52.98       69.15     33.21 o 
 -10   4   2      202.09      151.61     36.84 o 
  -9   4   2      316.61      244.12     46.21 o 
  -8   4   2       95.30       75.06     21.40 o 
  -7   4   2        0.55       -8.38     10.14 o 
  -6   4   2        2.49        6.76     13.11 o 
  -5   4   2       17.43       24.27     10.02 o 
  -4   4   2      136.06      187.05     18.29 o 
  -3   4   2     1673.46     1869.29     33.79 o 
  -2   4   2        1.75       -2.57      5.88 o 
  -1   4   2        0.57        6.93      5.04 o 
   0   4   2      705.14      715.24     16.91 o 
   1   4   2      213.68      208.61     11.01 o 
   2   4   2        0.76       -0.87      8.18 o 
   3   4   2      402.65      453.91     16.16 o 
   4   4   2      638.72      682.18     20.37 o 
   5   4   2       29.65       14.73      8.47 o 
   6   4   2        4.59        7.50     17.71 o 
   7   4   2      129.06      139.85     20.76 o 
   8   4   2      686.78      638.89     70.20 o 
   9   4   2      144.85      125.62     34.40 o 
  10   4   2        0.25       -8.45     18.96 o 
 -10   5   2      213.94      136.86     61.91 o 
  -9   5   2      137.62      111.77     26.50 o 
  -8   5   2       20.55       19.77     18.81 o 
  -7   5   2      425.14      423.06     36.24 o 
  -6   5   2      336.67      332.00     22.23 o 
  -5   5   2       97.34       90.46     19.01 o 
  -4   5   2      254.79      251.18     17.02 o 
  -3   5   2     1545.49     1465.37     35.48 o 
  -2   5   2      378.28      383.49     13.49 o 
  -1   5   2      121.38      110.39      9.25 o 
   0   5   2      270.59      307.58     13.56 o 
   1   5   2     1612.30     1452.96     26.68 o 
   2   5   2       14.15       20.88      6.42 o 
   3   5   2       75.88      111.08     12.65 o 
   4   5   2      156.32      153.61     12.64 o 
   5   5   2     1402.73     1470.90     43.70 o 
   6   5   2       33.16       42.27     14.94 o 
   7   5   2      657.69      706.33     56.65 o 
   8   5   2      372.46      350.51     59.48 o 
   9   5   2      117.37       99.01     25.33 o 
  -9   6   2        1.96      -13.49     17.75 o 
  -8   6   2      157.67      157.38     62.59 o 
  -7   6   2      171.04      174.62     30.71 o 
  -6   6   2      188.52      221.70     30.40 o 
  -5   6   2        0.34        1.66     11.29 o 
  -4   6   2      345.46      391.11     26.04 o 
  -3   6   2     1467.39     1446.30     33.97 o 
  -2   6   2     1149.24     1259.57     30.50 o 
  -1   6   2        0.11       -3.83      6.19 o 
   0   6   2      265.61      274.85     14.60 o 
   1   6   2     3713.97     3768.57     48.31 o 
   2   6   2      141.54      178.70     13.03 o 
   3   6   2      161.78      202.48     14.29 o 
   4   6   2      986.97     1005.91     31.08 o 
   5   6   2      251.12      286.39     25.07 o 
   6   6   2       90.33      121.09     19.41 o 
   7   6   2       15.65      -18.22     12.15 o 
   8   6   2       60.50       38.57     17.33 o 
   9   6   2       29.52       54.72     30.76 o 
  -9   7   2        4.41       -2.74     29.68 o 
  -8   7   2        0.48        1.64     18.75 o 
  -7   7   2       15.69       -0.97     16.82 o 
  -6   7   2       30.38       17.10     13.52 o 
  -5   7   2       12.54       17.83     12.85 o 
  -4   7   2        3.97      -15.13     10.29 o 
  -3   7   2       69.12       49.47     14.58 o 
  -2   7   2        1.24       11.26     10.09 o 
  -1   7   2      102.33       77.63     13.41 o 
   0   7   2       29.09       56.74     10.50 o 
   1   7   2       17.61       12.83     11.66 o 
   2   7   2       14.72       -4.00      9.12 o 
   3   7   2       39.30       32.75     11.68 o 
   4   7   2      628.25      656.18     30.15 o 
   5   7   2       33.47       19.22     13.39 o 
   6   7   2       44.70       41.36     15.70 o 
   7   7   2        0.08        1.85     15.33 o 
   8   7   2        2.51       -0.95     18.46 o 
  -8   8   2       88.03       89.90     26.49 o 
  -7   8   2      255.62      241.41     33.37 o 
  -6   8   2      540.73      539.02     43.91 o 
  -5   8   2      237.84      223.75     24.11 o 
  -4   8   2      394.62      466.80     31.45 o 
  -3   8   2      946.30     1007.37     39.70 o 
  -2   8   2     2326.57     2367.05     57.22 o 
  -1   8   2       25.20       25.95     10.88 o 
   0   8   2     1831.15     1747.83     54.69 o 
   1   8   2      669.35      724.90     28.58 o 
   2   8   2      265.62      294.87     21.18 o 
   3   8   2        0.01       -3.41     10.35 o 
   4   8   2        1.10        2.21     10.17 o 
   5   8   2      962.63     1000.49     42.42 o 
   6   8   2      335.95      353.37     37.61 o 
   7   8   2        0.04        0.89     17.79 o 
   8   8   2       21.16        6.53     20.03 o 
  -7   9   2       62.41       12.64     20.58 o 
  -6   9   2      253.80      295.51     37.01 o 
  -5   9   2        3.98        8.18     14.09 o 
  -4   9   2      256.00      245.06     25.87 o 
  -3   9   2      568.59      567.36     34.13 o 
  -2   9   2      313.59      390.45     29.35 o 
  -1   9   2       42.41       22.13     13.37 o 
   0   9   2       34.57       49.80     14.66 o 
   1   9   2      597.40      645.77     33.60 o 
   2   9   2       43.13       29.52     11.36 o 
   3   9   2       41.21       38.77     13.14 o 
   4   9   2       10.21        3.59     18.20 o 
   5   9   2      130.45      138.26     26.39 o 
   6   9   2        0.71       33.89     23.15 o 
   7   9   2        6.33       11.67     19.82 o 
  -6  10   2        0.84        7.60     19.69 o 
  -5  10   2        0.07       29.67     16.84 o 
  -4  10   2        5.08       -9.58     12.87 o 
  -3  10   2      140.65      128.86     21.91 o 
  -2  10   2        8.18       -5.15     12.90 o 
  -1  10   2       89.52       80.07     20.04 o 
   0  10   2        0.15        5.52     14.93 o 
   1  10   2      241.74      233.65     29.81 o 
   2  10   2      156.11      163.64     21.49 o 
   3  10   2        5.78       -1.31     13.86 o 
   4  10   2        9.14       27.82     21.29 o 
   5  10   2       94.03       71.39     24.48 o 
   6  10   2        1.75       17.58     21.04 o 
  -5  11   2       27.79       12.45     21.08 o 
  -4  11   2       27.47       28.09     16.80 o 
  -3  11   2      249.40      323.32     32.94 o 
  -2  11   2      385.96      435.12     40.72 o 
  -1  11   2       86.63       66.66     21.70 o 
   0  11   2      141.13      122.47     24.39 o 
   1  11   2      559.61      616.96     59.33 o 
   2  11   2      369.61      369.60     68.63 o 
   3  11   2        3.28       71.10     42.46 o 
   4  11   2       93.95       93.09     27.34 o 
   5  11   2      284.50      317.97     39.60 o 
  -3  12   2       35.15       25.33     27.13 o 
  -2  12   2      115.68       47.36     37.97 o 
  -1  12   2       27.07        0.96     23.07 o 
   0  12   2        1.53       24.66     43.76 o 
   1  12   2       13.83       16.27     24.13 o 
   2  12   2       15.63        2.62     24.18 o 
 -11   1   3       19.85       28.75     28.27 o 
 -10   1   3      207.71      199.28     30.52 o 
  -9   1   3      333.26      348.36     28.17 o 
  -8   1   3       43.59       60.53     11.82 o 
  -7   1   3        5.36       20.41      9.03 o 
  -6   1   3      885.63      927.38     24.77 o 
  -5   1   3     2384.98     2349.86     35.92 o 
  -4   1   3        4.18       10.09      7.07 o 
  -3   1   3      323.12      305.57     11.56 o 
  -2   1   3      962.20      929.96     15.09 o 
  -1   1   3     2911.36     2727.89     33.51 o 
   0   1   3      450.11      411.48     11.49 o 
   1   1   3      394.89      362.35     12.53 o 
   2   1   3     3426.11     3127.66     37.25 o 
   3   1   3        3.27       -0.39      5.90 o 
   4   1   3       97.60       92.35      8.22 o 
   5   1   3     1359.15     1302.55     27.53 o 
   6   1   3      616.60      639.59     25.78 o 
   7   1   3      280.65      264.54     27.68 o 
   8   1   3      413.81      475.28     32.27 o 
   9   1   3      213.60      163.30     24.04 o 
  10   1   3       82.69       76.61     57.05 o 
 -11   2   3        7.52      -28.41     20.10 o 
 -10   2   3       17.35      -13.63     19.68 o 
  -9   2   3      295.17      280.88     27.16 o 
  -8   2   3      120.96      113.42     16.43 o 
  -7   2   3       54.67       30.23     13.53 o 
  -6   2   3      886.80      842.83     24.03 o 
  -5   2   3     1821.60     1773.31     30.85 o 
  -4   2   3      969.99     1029.05     21.10 o 
  -3   2   3     1675.77     1634.15     23.03 o 
  -2   2   3       14.34        6.28      8.18 o 
  -1   2   3      755.80      684.28     18.28 o 
   0   2   3     1672.33     1784.49     19.92 o 
   1   2   3      446.63      536.33     12.77 o 
   2   2   3     1706.77     1610.05     27.23 o 
   3   2   3      232.99      238.63      9.97 o 
   4   2   3       15.67       16.75      6.84 o 
   5   2   3     1282.80     1336.94     26.42 o 
   6   2   3      307.92      316.69     32.51 o 
   7   2   3      158.42      180.40     21.43 o 
   8   2   3       74.56       67.64     17.02 o 
   9   2   3      247.88      266.05     48.12 o 
  10   2   3      156.95      118.25     27.63 o 
 -10   3   3       99.76       79.65     30.55 o 
  -9   3   3       37.90       28.80     32.05 o 
  -8   3   3      177.67      213.50     20.29 o 
  -7   3   3       65.69       67.97     15.99 o 
  -6   3   3      314.16      377.55     21.47 o 
  -5   3   3       32.68       32.18      7.78 o 
  -4   3   3     1583.10     1705.99     38.83 o 
  -3   3   3      187.34      220.26     12.28 o 
  -2   3   3       45.18       36.01      6.40 o 
  -1   3   3      374.85      376.52     10.50 o 
   0   3   3     1436.12     1533.40     24.33 o 
   1   3   3     1799.17     1943.16     26.65 o 
   2   3   3     3303.46     3311.34     42.86 o 
   3   3   3       51.73       61.51      7.71 o 
   4   3   3      412.91      416.19     15.45 o 
   5   3   3      405.28      374.62     20.57 o 
   6   3   3       55.90       38.85     12.78 o 
   7   3   3      239.94      229.60     31.70 o 
   8   3   3        1.20       12.22     17.41 o 
   9   3   3        3.95      -12.95     24.21 o 
  10   3   3        0.50       12.61     21.02 o 
 -10   4   3       30.48       38.74     27.40 o 
  -9   4   3       39.55        0.25     17.51 o 
  -8   4   3       29.76        2.43     15.23 o 
  -7   4   3      291.43      302.04     39.45 o 
  -6   4   3     1486.76     1395.81     36.51 o 
  -5   4   3     1843.74     1853.47     39.13 o 
  -4   4   3     1700.51     1741.59     34.76 o 
  -3   4   3     2379.47     2257.00     46.69 o 
  -2   4   3     1438.71     1247.03     24.86 o 
  -1   4   3     2579.95     2595.15     31.28 o 
   0   4   3      535.03      566.88     17.44 o 
   1   4   3    12802.64    12599.38     87.98 o 
   2   4   3    14044.21    14276.76    107.85 o 
   3   4   3       10.29       14.51      7.32 o 
   4   4   3      795.18      781.73     21.84 o 
   5   4   3     3352.02     3281.85     54.70 o 
   6   4   3       46.15       29.56     17.71 o 
   7   4   3      203.72      218.47     24.42 o 
   8   4   3        1.49       12.48     20.12 o 
   9   4   3      151.53      164.29     40.41 o 
  10   4   3       47.94       37.65     24.33 o 
 -10   5   3      114.24       77.60     26.40 o 
  -9   5   3      350.40      440.24     42.53 o 
  -8   5   3        0.27        4.01     15.04 o 
  -7   5   3       24.86       27.18     14.96 o 
  -6   5   3      362.51      385.76     27.52 o 
  -5   5   3       66.63       50.21     15.82 o 
  -4   5   3        0.71      -11.48     12.95 o 
  -3   5   3       16.69       20.23      8.06 o 
  -2   5   3      883.04      819.96     17.48 o 
  -1   5   3      697.12      700.85     21.61 o 
   0   5   3       68.15       87.45      9.25 o 
   1   5   3      248.83      356.39     14.96 o 
   2   5   3     4692.51     4581.87     47.32 o 
   3   5   3       22.24       32.77      8.59 o 
   4   5   3      854.92      861.11     24.03 o 
   5   5   3     1487.51     1475.40     44.79 o 
   6   5   3       58.24       33.09     14.53 o 
   7   5   3       38.69       17.84     14.48 o 
   8   5   3       51.60       21.29     26.94 o 
   9   5   3       10.10        8.29     19.94 o 
  -9   6   3        0.12        9.46     24.96 o 
  -8   6   3        8.06       27.01     24.78 o 
  -7   6   3       55.93       29.59     15.22 o 
  -6   6   3      134.49      125.56     19.45 o 
  -5   6   3      297.69      328.06     25.77 o 
  -4   6   3      180.08      232.25     22.20 o 
  -3   6   3     1277.55     1144.44     29.99 o 
  -2   6   3     2905.08     2829.83     59.01 o 
  -1   6   3      473.81      501.86     17.52 o 
   0   6   3     1259.33     1304.26     27.19 o 
   1   6   3     1551.15     1438.34     36.45 o 
   2   6   3      240.76      284.51     15.75 o 
   3   6   3      304.58      303.81     14.85 o 
   4   6   3      505.37      488.85     23.71 o 
   5   6   3        2.27       28.99     17.66 o 
   6   6   3     1779.36     1805.01     53.13 o 
   7   6   3       59.96       49.88     16.54 o 
   8   6   3       85.26       56.59     29.70 o 
   9   6   3       60.48       48.01     27.67 o 
  -9   7   3        1.56       -3.19     19.04 o 
  -8   7   3        2.18        6.14     18.50 o 
  -7   7   3       92.98       75.67     23.98 o 
  -6   7   3      569.29      497.14     33.26 o 
  -5   7   3      486.26      514.28     34.23 o 
  -4   7   3      198.01      183.25     21.13 o 
  -3   7   3     1417.90     1391.68     43.38 o 
  -2   7   3     5090.20     4970.90     67.84 o 
  -1   7   3      937.87      992.41     28.97 o 
   0   7   3     1954.56     1997.50     37.36 o 
   1   7   3     1923.47     2010.37     37.46 o 
   2   7   3      440.84      467.03     20.52 o 
   3   7   3      213.09      231.83     18.49 o 
   4   7   3      262.05      253.84     30.16 o 
   5   7   3      372.93      380.58     28.75 o 
   6   7   3      764.59      834.64     41.17 o 
   7   7   3      105.02      138.16     23.04 o 
   8   7   3      133.49      130.99     36.11 o 
  -8   8   3       44.51       44.54     25.62 o 
  -7   8   3       19.32       28.81     28.74 o 
  -6   8   3      243.94      240.44     26.49 o 
  -5   8   3       38.99       16.40     13.28 o 
  -4   8   3       27.79        8.19     12.07 o 
  -3   8   3        0.99       -1.72     11.94 o 
  -2   8   3       89.74       98.08     16.88 o 
  -1   8   3       38.67       62.30     15.36 o 
   0   8   3       36.74       38.06     11.90 o 
   1   8   3        2.11      -10.39      8.82 o 
   2   8   3       56.74       65.99     13.61 o 
   3   8   3       54.84       51.62     15.09 o 
   4   8   3       18.81        7.52     12.12 o 
   5   8   3      397.97      409.14     30.70 o 
   6   8   3        0.32      -14.33     14.29 o 
   7   8   3        3.13       -9.45     16.34 o 
   8   8   3       27.78       23.35     23.41 o 
  -7   9   3      139.83      113.88     28.29 o 
  -6   9   3      187.32      147.40     22.98 o 
  -5   9   3      285.08      279.34     28.67 o 
  -4   9   3       69.90       47.85     16.42 o 
  -3   9   3        1.27       15.73     14.44 o 
  -2   9   3       26.35       14.59     13.89 o 
  -1   9   3       87.39      132.66     23.84 o 
   0   9   3      179.56      214.45     22.98 o 
   1   9   3      345.26      409.72     28.10 o 
   2   9   3      631.09      733.61     31.56 o 
   3   9   3      250.11      279.64     27.90 o 
   4   9   3      320.24      298.96     27.62 o 
   5   9   3      191.99      237.21     31.55 o 
   6   9   3      133.23      131.31     27.77 o 
   7   9   3        2.84       25.54     21.79 o 
  -6  10   3       46.13       54.85     23.86 o 
  -5  10   3      162.18      130.69     22.89 o 
  -4  10   3       13.00       -1.70     13.45 o 
  -3  10   3      377.87      415.43     33.03 o 
  -2  10   3      640.03      660.41     38.42 o 
  -1  10   3      403.02      420.69     39.44 o 
   0  10   3       21.19        5.64     15.83 o 
   1  10   3      315.18      364.71     40.79 o 
   2  10   3      314.23      380.30     35.33 o 
   3  10   3      184.57      134.46     21.29 o 
   4  10   3       10.39       17.15     18.47 o 
   5  10   3       97.45      137.15     28.10 o 
   6  10   3      106.68      109.78     57.70 o 
  -5  11   3       20.61       -6.67     15.34 o 
  -4  11   3       13.96       15.10     16.42 o 
  -3  11   3       36.63       16.78     15.78 o 
  -2  11   3        0.44        0.92     16.63 o 
  -1  11   3        2.67       27.43     19.23 o 
   0  11   3        5.39       16.10     16.99 o 
   1  11   3        1.67       25.60     22.27 o 
   2  11   3       20.60       39.99     24.35 o 
   3  11   3        1.99      -24.17     31.45 o 
   4  11   3        7.81       37.98     27.64 o 
  -3  12   3        0.45      -13.36     16.87 o 
  -2  12   3      292.82      302.91     38.02 o 
  -1  12   3       85.88       72.20     24.57 o 
   0  12   3        0.06       11.08     22.86 o 
   1  12   3      142.27      148.90     34.77 o 
   2  12   3       15.73       12.26     26.97 o 
 -11   0   4       21.57       19.50     36.02 o 
 -10   0   4      306.18      325.47     63.27 o 
  -9   0   4       41.44       63.45     18.02 o 
  -8   0   4       20.77        2.38     13.27 o 
  -7   0   4        7.37        2.60     12.67 o 
  -6   0   4      398.90      400.24     44.08 o 
  -5   0   4     2243.45     2117.37     47.99 o 
  -4   0   4     3344.16     3528.27     58.96 o 
  -3   0   4     7563.41     8063.52    109.96 o 
  -2   0   4    94698.52    92304.75    743.26 o 
  -1   0   4     5277.83     5237.92     78.40 o 
   0   0   4     2534.31     2631.68     36.56 o 
   1   0   4      671.25      702.00     26.25 o 
   2   0   4     2592.82     2485.83     56.05 o 
   3   0   4       11.51       -2.58      5.88 o 
   4   0   4     2759.04     2884.46     50.20 o 
   5   0   4       24.43       20.16     10.70 o 
   6   0   4     1970.74     2026.18     72.22 o 
   7   0   4      603.71      570.41     46.43 o 
   8   0   4       19.38       -6.20     18.01 o 
   9   0   4      145.68      112.16     29.14 o 
  10   0   4      130.24       77.53     30.40 o 
 -11   1   4        4.71       10.08     34.62 o 
 -10   1   4       75.36       53.50     20.17 o 
  -9   1   4       29.31       37.64     14.05 o 
  -8   1   4      273.21      276.53     21.31 o 
  -7   1   4       18.76       13.83     14.39 o 
  -6   1   4      220.76      274.79     16.07 o 
  -5   1   4      501.29      497.39     18.92 o 
  -4   1   4     1682.48     1639.72     27.03 o 
  -3   1   4     1085.61     1251.59     21.04 o 
  -2   1   4    23209.49    23142.91    157.87 o 
  -1   1   4     4101.68     4166.58     37.27 o 
   0   1   4      243.75      246.70      8.26 o 
   1   1   4      166.76      204.60     11.71 o 
   2   1   4      360.76      377.95     13.98 o 
   3   1   4       18.42       17.05      6.58 o 
   4   1   4      104.85      125.19     11.83 o 
   5   1   4        6.64        5.11      8.26 o 
   6   1   4       46.89       70.67     17.58 o 
   7   1   4      122.88      114.73     18.82 o 
   8   1   4        5.69       -8.79     11.80 o 
   9   1   4      246.84      222.31     27.29 o 
  10   1   4       43.74       39.72     21.43 o 
 -11   2   4        0.80       -1.14     22.71 o 
 -10   2   4       46.03       38.54     40.12 o 
  -9   2   4      171.35      146.28     21.83 o 
  -8   2   4      231.70      223.66     20.39 o 
  -7   2   4      240.07      244.67     19.86 o 
  -6   2   4      241.13      213.71     14.70 o 
  -5   2   4      503.93      464.77     18.97 o 
  -4   2   4      984.98     1055.83     21.20 o 
  -3   2   4     1605.08     1585.10     22.76 o 
  -2   2   4      109.11      101.49     11.68 o 
  -1   2   4     1447.53     1379.33     22.39 o 
   0   2   4       29.78       51.26      6.84 o 
   1   2   4       78.62      103.12      7.54 o 
   2   2   4     6999.21     7027.34     68.61 o 
   3   2   4     1345.03     1347.36     28.07 o 
   4   2   4      167.25      219.69     15.08 o 
   5   2   4      125.77      162.86     15.24 o 
   6   2   4     1659.62     1701.65     62.12 o 
   7   2   4        0.82        2.92     11.93 o 
   8   2   4       24.83       25.99     14.67 o 
   9   2   4        1.22      -17.34     15.68 o 
  10   2   4       32.98       35.86     23.44 o 
 -10   3   4        3.50      -14.54     20.21 o 
  -9   3   4      244.09      280.15     33.22 o 
  -8   3   4      629.58      618.54     56.30 o 
  -7   3   4      206.82      205.61     19.62 o 
  -6   3   4     1059.20     1004.83     32.16 o 
  -5   3   4     3020.59     3080.36     43.58 o 
  -4   3   4     2097.63     2145.83     36.79 o 
  -3   3   4      173.71      147.18     10.67 o 
  -2   3   4      222.32      186.34     16.49 o 
  -1   3   4      735.52      702.77     17.46 o 
   0   3   4      379.80      360.22     11.19 o 
   1   3   4      397.47      368.73     12.73 o 
   2   3   4     7716.36     7433.49     64.84 o 
   3   3   4     1867.06     1932.09     29.01 o 
   4   3   4       85.96       85.71      8.54 o 
   5   3   4     1451.38     1336.80     34.49 o 
   6   3   4      510.26      598.98     29.50 o 
   7   3   4       55.53       35.15     23.21 o 
   8   3   4       10.62        5.30     21.07 o 
   9   3   4       36.53       51.51     22.79 o 
  10   3   4      104.61      121.82     31.24 o 
 -10   4   4        8.49       24.99     24.41 o 
  -9   4   4       23.95        0.17     16.38 o 
  -8   4   4      169.35      137.48     20.92 o 
  -7   4   4        6.09        7.20     12.25 o 
  -6   4   4       89.07       72.18     18.37 o 
  -5   4   4      340.24      317.20     18.81 o 
  -4   4   4        6.14       16.93      8.94 o 
  -3   4   4      394.18      474.90     17.13 o 
  -2   4   4      227.66      242.48     11.92 o 
  -1   4   4      297.81      273.91     10.64 o 
   0   4   4      188.29      164.75     10.03 o 
   1   4   4     5086.50     5373.51     49.37 o 
   2   4   4     3693.83     3786.66     44.71 o 
   3   4   4      333.50      359.56     15.35 o 
   4   4   4       10.08        4.64      8.77 o 
   5   4   4      315.10      301.76     20.40 o 
   6   4   4        2.13        3.94     10.03 o 
   7   4   4      302.68      250.48     30.10 o 
   8   4   4       13.91       -2.35     17.27 o 
   9   4   4       12.97       22.94     19.87 o 
 -10   5   4       95.13       79.15     26.53 o 
  -9   5   4      170.52      213.35     43.53 o 
  -8   5   4       67.63       63.62     30.76 o 
  -7   5   4       99.78      106.31     19.03 o 
  -6   5   4       60.77       49.15     15.49 o 
  -5   5   4      413.18      439.10     27.52 o 
  -4   5   4       10.56       26.30     11.02 o 
  -3   5   4     2926.88     2927.95     53.45 o 
  -2   5   4     1816.77     1824.58     26.24 o 
  -1   5   4     2430.19     2440.58     33.38 o 
   0   5   4     2227.23     2184.03     32.92 o 
   1   5   4      116.38      110.07     10.52 o 
   2   5   4     5170.75     4910.17     50.56 o 
   3   5   4      521.66      510.12     18.89 o 
   4   5   4        2.80        3.74     12.86 o 
   5   5   4       35.43       42.21     12.09 o 
   6   5   4     1166.86     1116.88     42.96 o 
   7   5   4      310.76      374.54     36.69 o 
   8   5   4        3.25        3.94     15.93 o 
   9   5   4       41.71       35.29     22.69 o 
  -9   6   4        6.65       -2.88     18.11 o 
  -8   6   4      145.16      170.75     29.04 o 
  -7   6   4       19.37       25.55     14.32 o 
  -6   6   4      405.52      441.99     30.66 o 
  -5   6   4     1428.23     1366.22     57.35 o 
  -4   6   4      350.01      351.67     25.52 o 
  -3   6   4     1150.57     1128.41     37.28 o 
  -2   6   4     1341.33     1253.83     29.72 o 
  -1   6   4     2683.18     2737.49     38.71 o 
   0   6   4       76.46      112.67     11.23 o 
   1   6   4      597.41      667.57     21.14 o 
   2   6   4     3904.69     3920.39     46.88 o 
   3   6   4      622.89      641.38     21.13 o 
   4   6   4       68.75       39.88     25.27 o 
   5   6   4       42.91       20.87     14.91 o 
   6   6   4      993.07     1152.32     44.03 o 
   7   6   4       31.62       27.35     15.32 o 
   8   6   4        1.23       18.57     18.44 o 
   9   6   4       83.50       66.61     25.33 o 
  -9   7   4        6.30       13.32     21.00 o 
  -8   7   4       58.88       54.24     22.53 o 
  -7   7   4        7.89       -3.15     13.71 o 
  -6   7   4        0.87        9.95     13.57 o 
  -5   7   4      157.51      169.38     30.98 o 
  -4   7   4        8.14        7.98     15.34 o 
  -3   7   4      136.64      133.94     19.77 o 
  -2   7   4      130.92      111.50     17.57 o 
  -1   7   4       45.52       46.73     12.91 o 
   0   7   4      208.21      221.28     15.47 o 
   1   7   4       49.98       46.32     10.72 o 
   2   7   4        1.13       -3.67      8.49 o 
   3   7   4       30.28       20.45     10.93 o 
   4   7   4       78.92       91.18     18.58 o 
   5   7   4       66.05       44.73     15.13 o 
   6   7   4       44.05       38.35     15.46 o 
   7   7   4      141.47       91.57     19.65 o 
   8   7   4       35.08        7.72     20.15 o 
  -8   8   4        2.19       37.47     23.38 o 
  -7   8   4       29.42       66.12     23.83 o 
  -6   8   4      191.71      240.51     26.86 o 
  -5   8   4      243.39      252.73     26.53 o 
  -4   8   4      505.58      517.84     33.26 o 
  -3   8   4       25.26        0.36     12.11 o 
  -2   8   4     1139.15     1159.15     60.19 o 
  -1   8   4       30.81       22.22     12.99 o 
   0   8   4       23.30       29.23     11.78 o 
   1   8   4      603.95      680.11     25.35 o 
   2   8   4     1179.50     1273.51     36.54 o 
   3   8   4      124.76      149.82     17.22 o 
   4   8   4      227.82      212.57     23.11 o 
   5   8   4       43.39       38.05     14.58 o 
   6   8   4      615.35      639.41     49.76 o 
   7   8   4      332.17      369.85     40.12 o 
  -7   9   4       36.92        8.47     19.72 o 
  -6   9   4       66.68       93.52     20.49 o 
  -5   9   4      123.43      145.60     32.46 o 
  -4   9   4        2.67       -0.12     13.40 o 
  -3   9   4     1037.98     1027.17     44.52 o 
  -2   9   4      550.80      609.10     35.34 o 
  -1   9   4     1184.82     1171.33     43.52 o 
   0   9   4      113.30      100.69     18.16 o 
   1   9   4      262.53      275.35     30.03 o 
   2   9   4      487.31      516.72     28.02 o 
   3   9   4      412.42      429.48     35.49 o 
   4   9   4       39.83       18.74     20.96 o 
   5   9   4       13.68       20.67     14.97 o 
   6   9   4      140.93      108.75     25.80 o 
   7   9   4      120.66      156.23     29.93 o 
  -6  10   4       71.29       22.89     18.39 o 
  -5  10   4       14.56        4.51     14.79 o 
  -4  10   4        1.23      -15.29     11.85 o 
  -3  10   4       78.09       68.89     18.82 o 
  -2  10   4       76.08       74.62     19.06 o 
  -1  10   4      262.46      246.13     33.15 o 
   0  10   4      123.00      104.90     22.74 o 
   1  10   4       56.45       21.40     17.16 o 
   2  10   4      172.79      203.35     28.99 o 
   3  10   4       86.18       58.61     26.00 o 
   4  10   4        3.21       12.07     16.87 o 
   5  10   4        5.06        8.38     21.88 o 
   6  10   4        4.69       12.76     25.74 o 
  -5  11   4      107.31       85.68     40.62 o 
  -4  11   4       33.71       27.24     17.16 o 
  -3  11   4       69.21       48.21     18.44 o 
  -2  11   4      240.23      249.96     33.31 o 
  -1  11   4      372.96      384.09     39.42 o 
   0  11   4       76.86       86.23     23.62 o 
   1  11   4      126.68      124.86     27.05 o 
   2  11   4      429.47      516.38     55.01 o 
   3  11   4       66.75       27.15     41.06 o 
   4  11   4        0.01      -13.83     25.75 o 
  -3  12   4        0.08       -6.10     21.23 o 
  -2  12   4        0.51      -10.57     19.02 o 
  -1  12   4        3.87      -17.01     36.72 o 
   0  12   4        0.31       15.76     20.12 o 
   1  12   4        2.16       15.01     24.65 o 
   2  12   4       85.08       51.13     43.30 o 
 -11   1   5        9.45      -10.64     28.55 o 
 -10   1   5       69.79       30.23     32.29 o 
  -9   1   5      312.61      331.43     24.64 o 
  -8   1   5      178.57      157.98     17.74 o 
  -7   1   5       14.64       22.80      9.40 o 
  -6   1   5       50.30       52.09     13.68 o 
  -5   1   5     1811.88     1738.38     33.95 o 
  -4   1   5     2585.98     2519.50     34.52 o 
  -3   1   5       38.35       49.58      6.60 o 
  -2   1   5     1079.44     1052.82     15.84 o 
  -1   1   5      240.63      217.36     10.26 o 
   0   1   5     4381.29     4123.54     37.98 o 
   1   1   5       84.04      109.32     11.43 o 
   2   1   5       88.18       91.28     11.84 o 
   3   1   5     1380.19     1291.75     42.95 o 
   4   1   5      303.39      288.70     15.80 o 
   5   1   5        3.84        7.25     14.95 o 
   6   1   5     2159.73     2174.38     63.09 o 
   7   1   5      135.21      128.04     19.82 o 
   8   1   5        9.51        5.46     13.16 o 
   9   1   5        8.55       -9.51     14.38 o 
  10   1   5       37.83       60.19     24.76 o 
 -11   2   5        5.74       -7.46     35.65 o 
 -10   2   5       53.06       14.94     19.23 o 
  -9   2   5      203.89      216.38     24.72 o 
  -8   2   5      115.71      128.97     16.99 o 
  -7   2   5        0.09        7.50     10.56 o 
  -6   2   5      132.45      151.49     13.14 o 
  -5   2   5     2410.41     2355.49     43.36 o 
  -4   2   5      969.70      877.26     19.55 o 
  -3   2   5       94.30       77.61      6.96 o 
  -2   2   5      130.96      148.07     16.98 o 
  -1   2   5     1106.85     1075.29     19.40 o 
   0   2   5     1692.64     1667.80     23.06 o 
   1   2   5      202.90      191.66     10.49 o 
   2   2   5        3.43       14.17      6.54 o 
   3   2   5     2521.94     2579.44     40.90 o 
   4   2   5      890.90      897.16     26.14 o 
   5   2   5        0.31        4.87      9.16 o 
   6   2   5      810.32      897.21     37.19 o 
   7   2   5      116.57       83.67     21.46 o 
   8   2   5       11.92       -0.36     13.46 o 
   9   2   5       93.50      112.79     26.54 o 
  10   2   5       42.74       -6.23     20.39 o 
 -10   3   5        0.35      -10.78     16.42 o 
  -9   3   5       83.26       80.97     22.08 o 
  -8   3   5       76.20       44.93     15.91 o 
  -7   3   5        0.06       -0.73     11.92 o 
  -6   3   5        4.34      -13.00      8.67 o 
  -5   3   5      172.41      178.09     14.76 o 
  -4   3   5     1118.31     1180.20     26.81 o 
  -3   3   5      186.10      207.34     25.87 o 
  -2   3   5       70.51       62.29      7.31 o 
  -1   3   5       74.05       76.49     10.13 o 
   0   3   5      872.90      799.99     16.02 o 
   1   3   5       98.47       87.41      8.11 o 
   2   3   5     3844.70     3911.91     43.11 o 
   3   3   5      439.84      424.74     20.92 o 
   4   3   5        9.99        8.19      8.41 o 
   5   3   5       83.53       94.32     14.15 o 
   6   3   5       10.00        8.64     12.21 o 
   7   3   5      170.30       94.41     24.29 o 
   8   3   5       30.25       26.09     18.95 o 
   9   3   5        8.61       22.07     20.01 o 
 -10   4   5        1.94       -4.86     15.89 o 
  -9   4   5      144.96      162.23     43.72 o 
  -8   4   5      345.69      434.26     31.69 o 
  -7   4   5      139.22      105.63     26.72 o 
  -6   4   5      409.59      364.66     26.11 o 
  -5   4   5     3623.80     3445.23     74.29 o 
  -4   4   5     3156.41     3173.76     57.53 o 
  -3   4   5      251.84      287.62     24.29 o 
  -2   4   5     1929.37     1793.82     29.00 o 
  -1   4   5     7215.18     6872.82     59.95 o 
   0   4   5     7033.39     7307.84     60.35 o 
   1   4   5     5430.17     5809.59     53.16 o 
   2   4   5     1886.02     1945.81     31.23 o 
   3   4   5     3429.46     3428.75     59.22 o 
   4   4   5      128.55      135.28     16.84 o 
   5   4   5      166.53      180.87     17.51 o 
   6   4   5       43.93       32.62     13.28 o 
   7   4   5     1058.74     1185.73     56.64 o 
   8   4   5      119.65      102.00     34.84 o 
   9   4   5       12.07       12.05     19.50 o 
 -10   5   5      101.44       61.11     24.95 o 
  -9   5   5        4.93       10.71     18.44 o 
  -8   5   5       99.71       68.90     20.69 o 
  -7   5   5      111.56      125.82     19.78 o 
  -6   5   5       78.00       80.90     16.84 o 
  -5   5   5      153.11      153.29     32.04 o 
  -4   5   5     1069.69     1090.12     36.58 o 
  -3   5   5       98.56       79.42     21.37 o 
  -2   5   5     1409.04     1469.13     24.99 o 
  -1   5   5     1604.56     1554.62     26.30 o 
   0   5   5      700.20      645.40     18.71 o 
   1   5   5      518.91      591.11     17.37 o 
   2   5   5        4.31        6.41      6.87 o 
   3   5   5      311.00      363.27     17.03 o 
   4   5   5       19.21       20.01     10.40 o 
   5   5   5       24.03       31.01     12.26 o 
   6   5   5     1290.95     1200.26     44.27 o 
   7   5   5       17.97        8.19     16.55 o 
   8   5   5        1.61      -14.88     15.70 o 
   9   5   5        0.06       31.66     21.08 o 
  -9   6   5      279.61      292.93     38.43 o 
  -8   6   5       12.37       -7.70     16.35 o 
  -7   6   5       84.03       54.71     16.81 o 
  -6   6   5        0.33        5.20     12.30 o 
  -5   6   5       33.31       38.40     13.91 o 
  -4   6   5      458.56      443.75     27.86 o 
  -3   6   5      510.57      508.46     28.21 o 
  -2   6   5      624.68      611.59     28.81 o 
  -1   6   5       85.54       83.52      9.83 o 
   0   6   5       23.57       17.13      7.83 o 
   1   6   5      445.55      536.83     20.14 o 
   2   6   5     1359.81     1429.37     28.05 o 
   3   6   5      889.88      888.11     23.33 o 
   4   6   5      167.13      206.91     28.31 o 
   5   6   5      295.85      299.46     26.50 o 
   6   6   5      500.78      462.84     32.58 o 
   7   6   5      327.30      419.73     42.01 o 
   8   6   5       78.00       53.08     26.02 o 
  -9   7   5      191.99      161.88     31.62 o 
  -8   7   5       36.04       47.25     22.30 o 
  -7   7   5        0.11       -5.14     13.24 o 
  -6   7   5       77.25       79.13     18.04 o 
  -5   7   5      522.75      512.49     33.18 o 
  -4   7   5     1285.92     1296.08     44.32 o 
  -3   7   5      139.42      115.80     30.91 o 
  -2   7   5     1883.43     1959.69     50.56 o 
  -1   7   5     1172.77     1185.58     38.97 o 
   0   7   5      583.86      637.64     22.34 o 
   1   7   5       10.74        7.63      9.11 o 
   2   7   5      722.76      725.15     31.83 o 
   3   7   5     2398.20     2365.70     72.72 o 
   4   7   5      434.29      457.43     29.71 o 
   5   7   5       11.27       -0.49     12.00 o 
   6   7   5      479.24      530.80     35.37 o 
   7   7   5      195.42      207.44     31.43 o 
   8   7   5       50.31       21.86     21.08 o 
  -8   8   5       68.78       13.60     29.93 o 
  -7   8   5       28.87       23.71     16.78 o 
  -6   8   5        3.96       11.50     14.62 o 
  -5   8   5       23.09       47.05     15.40 o 
  -4   8   5        6.99       10.24     17.33 o 
  -3   8   5       30.15       53.44     15.87 o 
  -2   8   5      166.20      200.86     23.77 o 
  -1   8   5       58.20       66.06     15.92 o 
   0   8   5      163.71      178.98     32.85 o 
   1   8   5       15.06       22.13     10.09 o 
   2   8   5        5.35        0.49     10.31 o 
   3   8   5     1148.67     1090.86     68.41 o 
   4   8   5        0.06       -3.75     18.84 o 
   5   8   5       93.23       83.30     18.76 o 
   6   8   5       66.04       67.30     24.98 o 
   7   8   5        1.52       -0.86     15.00 o 
  -7   9   5        0.01        4.90     19.56 o 
  -6   9   5      120.27      102.39     21.52 o 
  -5   9   5       84.51       45.37     17.03 o 
  -4   9   5        4.33       -1.09     13.57 o 
  -3   9   5       32.08       40.33     15.07 o 
  -2   9   5      200.80      153.28     21.77 o 
  -1   9   5      195.58      230.66     37.82 o 
   0   9   5      359.93      321.65     27.11 o 
   1   9   5       53.28       60.30     19.46 o 
   2   9   5     1132.31     1126.70     42.00 o 
   3   9   5       91.60      101.12     20.05 o 
   4   9   5       26.89       32.95     21.47 o 
   5   9   5        4.41       22.02     16.01 o 
   6   9   5       11.57        4.29     23.44 o 
  -6  10   5       16.50       -9.28     15.24 o 
  -5  10   5      125.45       96.29     23.06 o 
  -4  10   5      117.70      115.44     21.48 o 
  -3  10   5       11.45        9.67     15.33 o 
  -2  10   5      169.91      156.26     23.34 o 
  -1  10   5      617.16      715.42     79.49 o 
   0  10   5       95.85       91.64     21.99 o 
   1  10   5        2.84       25.81     17.08 o 
   2  10   5      216.08      179.54     36.24 o 
   3  10   5      116.22      109.57     23.26 o 
   4  10   5       16.10       33.06     26.61 o 
   5  10   5        4.79       51.56     21.88 o 
  -5  11   5        0.84      -16.58     15.60 o 
  -4  11   5        9.18      -10.18     14.69 o 
  -3  11   5        3.19        8.15     19.19 o 
  -2  11   5       10.80      -13.80     14.80 o 
  -1  11   5        0.19        5.18     17.21 o 
   0  11   5        1.38       18.14     17.57 o 
   1  11   5        4.28       16.70     18.83 o 
   2  11   5        4.92       -3.37     21.58 o 
   3  11   5       20.60       29.02     39.56 o 
   4  11   5        1.59       23.98     39.94 o 
  -2  12   5       50.39       64.13     23.46 o 
  -1  12   5      188.03      176.20     43.51 o 
   0  12   5       36.76       37.71     23.27 o 
   1  12   5       11.24       22.91     21.85 o 
 -10   0   6       15.99       56.79     45.49 o 
  -9   0   6       17.78       -2.25     29.49 o 
  -8   0   6        7.58        9.86     13.68 o 
  -7   0   6      223.75      244.39     24.30 o 
  -6   0   6      558.93      632.25     46.19 o 
  -5   0   6      973.02     1024.95     34.20 o 
  -4   0   6    14253.65    14339.14    153.30 o 
  -3   0   6      284.05      282.97     16.47 o 
  -2   0   6    22705.35    22599.69    178.00 o 
  -1   0   6     1234.58     1232.70     27.79 o 
   0   0   6      602.27      518.82     23.75 o 
   1   0   6     1331.94     1445.92     30.27 o 
   2   0   6     3748.82     3955.79     55.12 o 
   3   0   6      422.96      313.68     26.85 o 
   4   0   6     3651.26     3432.46     95.18 o 
   5   0   6      145.24      143.23     27.07 o 
   6   0   6     1098.81     1175.18     60.19 o 
   7   0   6     2580.75     2758.10     94.98 o 
   8   0   6       76.07      114.80     79.32 o 
   9   0   6       34.13        6.49     30.84 o 
  10   0   6        1.13      -31.63     21.09 o 
 -11   1   6        4.15      -23.33     29.58 o 
 -10   1   6        7.84       30.45     18.57 o 
  -9   1   6       84.59       65.83     15.08 o 
  -8   1   6      261.49      328.96     22.84 o 
  -7   1   6       49.04       43.56     10.26 o 
  -6   1   6      245.08      249.52     15.75 o 
  -5   1   6      599.06      564.13     19.09 o 
  -4   1   6       14.92        2.86      6.00 o 
  -3   1   6      378.32      405.26     13.21 o 
  -2   1   6      822.53      780.68     16.95 o 
  -1   1   6     3743.51     3673.52     42.09 o 
   0   1   6      123.69      103.57      7.62 o 
   1   1   6      277.41      237.11     10.04 o 
   2   1   6      183.19      162.04     15.00 o 
   3   1   6     2317.76     2361.87     41.26 o 
   4   1   6     1484.33     1588.10     32.74 o 
   5   1   6      278.62      314.90     23.71 o 
   6   1   6      237.56      275.82     24.65 o 
   7   1   6      308.26      355.81     29.17 o 
   8   1   6      461.56      446.00     34.11 o 
   9   1   6       60.93       17.40     16.75 o 
  10   1   6        3.47      -11.77     20.45 o 
 -11   2   6       64.31       79.60     42.08 o 
 -10   2   6        1.77       -2.63     17.47 o 
  -9   2   6      281.93      276.07     46.39 o 
  -8   2   6      237.87      216.54     23.65 o 
  -7   2   6      130.70      125.90     17.71 o 
  -6   2   6        3.58        5.03      8.12 o 
  -5   2   6      436.69      468.42     18.18 o 
  -4   2   6     1442.62     1434.29     30.83 o 
  -3   2   6     2239.46     2360.98     29.49 o 
  -2   2   6     1576.81     1554.16     27.19 o 
  -1   2   6     3962.21     3777.18     40.94 o 
   0   2   6     1020.05     1037.05     19.12 o 
   1   2   6     1516.82     1512.76     29.20 o 
   2   2   6     4337.06     4572.95     54.91 o 
   3   2   6     2656.35     2403.51     40.37 o 
   4   2   6       74.64       68.00     11.21 o 
   5   2   6        7.40        7.44     12.06 o 
   6   2   6        0.84        5.30     14.38 o 
   7   2   6      464.38      475.20     32.69 o 
   8   2   6      311.64      323.90     30.18 o 
   9   2   6        0.07       14.72     19.73 o 
 -10   3   6        6.17      -12.49     16.61 o 
  -9   3   6      483.03      538.17     35.90 o 
  -8   3   6       98.91      128.28     20.00 o 
  -7   3   6      283.33      279.25     25.10 o 
  -6   3   6      246.09      234.10     21.97 o 
  -5   3   6     1156.79     1233.90     30.50 o 
  -4   3   6     2429.25     2470.59     38.87 o 
  -3   3   6     1291.49     1217.86     45.82 o 
  -2   3   6      437.97      424.97     16.79 o 
  -1   3   6     5356.01     5117.49     60.84 o 
   0   3   6     9349.61     9074.84     68.89 o 
   1   3   6     1222.83     1215.35     22.74 o 
   2   3   6     2044.53     2040.45     29.86 o 
   3   3   6     2515.55     2434.26     42.48 o 
   4   3   6      722.63      784.54     26.96 o 
   5   3   6      259.89      288.22     22.65 o 
   6   3   6      985.78      956.98     39.76 o 
   7   3   6      638.75      668.37     55.76 o 
   8   3   6      150.71      143.28     26.80 o 
   9   3   6        3.95       -4.69     19.23 o 
 -10   4   6        3.59       17.33     25.19 o 
  -9   4   6       23.61       27.33     15.53 o 
  -8   4   6      136.78      119.97     19.41 o 
  -7   4   6        0.20       -5.13     11.57 o 
  -6   4   6       26.82       18.48     12.22 o 
  -5   4   6        2.83        4.33     10.77 o 
  -4   4   6      334.47      352.35     24.10 o 
  -3   4   6      102.05      101.48     14.20 o 
  -2   4   6        2.00       -3.39      5.50 o 
  -1   4   6       17.87        2.55      7.19 o 
   0   4   6       39.37       27.81      6.56 o 
   1   4   6       25.11       22.91      7.13 o 
   2   4   6      236.12      241.04     16.63 o 
   3   4   6      219.09      183.49     17.05 o 
   4   4   6       48.05       41.55     11.19 o 
   5   4   6      265.69      289.58     23.71 o 
   6   4   6      447.33      346.60     27.47 o 
   7   4   6      189.88      200.55     40.97 o 
   8   4   6       20.64       21.48     18.44 o 
   9   4   6       16.06       -5.66     20.02 o 
 -10   5   6       91.02       81.99     27.10 o 
  -9   5   6       93.41       58.68     22.25 o 
  -8   5   6      426.57      432.53     33.82 o 
  -7   5   6      272.38      272.51     39.07 o 
  -6   5   6        7.72       15.18     12.34 o 
  -5   5   6       27.22        4.77     11.34 o 
  -4   5   6      292.60      226.16     21.91 o 
  -3   5   6     2251.72     2271.67     50.70 o 
  -2   5   6      217.49      221.65     13.33 o 
  -1   5   6      237.94      264.77     12.50 o 
   0   5   6      460.41      461.40     16.69 o 
   1   5   6      310.56      311.25     16.37 o 
   2   5   6      108.96      134.30     12.04 o 
   3   5   6     2014.72     2057.90     75.31 o 
   4   5   6      164.13      170.50     17.06 o 
   5   5   6      341.08      326.15     22.95 o 
   6   5   6      606.92      573.72     51.42 o 
   7   5   6      789.06      865.46     53.25 o 
   8   5   6      192.78      255.87     34.27 o 
   9   5   6        0.02        1.34     19.42 o 
  -9   6   6       90.80      147.17     30.42 o 
  -8   6   6      150.87      158.88     32.56 o 
  -7   6   6      250.92      229.41     26.47 o 
  -6   6   6       40.81       14.13     20.04 o 
  -5   6   6      320.94      266.29     29.24 o 
  -4   6   6     1061.91     1047.99     38.52 o 
  -3   6   6     1621.81     1570.65     44.62 o 
  -2   6   6      373.13      396.22     24.86 o 
  -1   6   6     2084.67     2135.53     40.45 o 
   0   6   6      983.94     1009.38     32.02 o 
   1   6   6      240.95      229.38     15.17 o 
   2   6   6      225.95      214.31     13.93 o 
   3   6   6      130.44      116.17     17.40 o 
   4   6   6     1715.78     1746.47     42.57 o 
   5   6   6      286.59      246.98     24.57 o 
   6   6   6       23.75       13.92     13.44 o 
   7   6   6      360.48      349.79     52.67 o 
   8   6   6       38.87       47.44     23.04 o 
  -9   7   6       57.15      -28.01     18.68 o 
  -8   7   6       18.18       25.31     16.72 o 
  -7   7   6       28.19       12.27     15.56 o 
  -6   7   6        0.65        8.59     19.61 o 
  -5   7   6        2.20        3.44     11.78 o 
  -4   7   6       15.27       34.63     14.25 o 
  -3   7   6       29.74       25.77     12.96 o 
  -2   7   6       28.31       10.52     15.17 o 
  -1   7   6      105.05      138.06     18.24 o 
   0   7   6       78.86       71.32     12.99 o 
   1   7   6      203.75      207.83     15.84 o 
   2   7   6      102.74       94.84     12.38 o 
   3   7   6      275.12      296.42     20.20 o 
   4   7   6      153.15      150.36     20.17 o 
   5   7   6        0.15        7.53     19.43 o 
   6   7   6       42.49       34.34     15.57 o 
   7   7   6        0.65        3.97     17.46 o 
   8   7   6        3.09      -13.05     18.20 o 
  -8   8   6      235.68      207.26     35.79 o 
  -7   8   6      174.03      177.05     25.78 o 
  -6   8   6        5.42       13.56     14.33 o 
  -5   8   6      183.42      190.39     25.85 o 
  -4   8   6      682.85      644.19     36.69 o 
  -3   8   6      164.38      143.93     20.57 o 
  -2   8   6      621.18      620.52     34.08 o 
  -1   8   6       96.45       93.06     17.93 o 
   0   8   6      453.49      506.79     30.39 o 
   1   8   6       91.65       86.23     17.01 o 
   2   8   6        6.77      -11.43      9.98 o 
   3   8   6     1856.08     1700.20     49.48 o 
   4   8   6      561.19      543.23     33.84 o 
   5   8   6        1.19       -4.51     11.77 o 
   6   8   6       78.02       50.00     18.45 o 
   7   8   6      103.44       92.94     25.70 o 
  -7   9   6       44.16       34.71     18.11 o 
  -6   9   6        6.92       -2.26     13.95 o 
  -5   9   6      140.09      135.28     22.77 o 
  -4   9   6       66.55       89.95     23.30 o 
  -3   9   6       31.88       42.87     15.66 o 
  -2   9   6        0.09       -3.80     12.12 o 
  -1   9   6      269.01      296.72     27.02 o 
   0   9   6      184.08      202.59     40.55 o 
   1   9   6       74.43       31.55     17.41 o 
   2   9   6       10.69       16.47     18.13 o 
   3   9   6      461.61      430.62     36.79 o 
   4   9   6      160.11      116.34     19.97 o 
   5   9   6       38.84       43.39     16.53 o 
   6   9   6      129.28      185.13     25.65 o 
  -6  10   6       16.17       32.67     17.80 o 
  -5  10   6       95.28       39.89     18.51 o 
  -4  10   6        7.92       -1.13     14.44 o 
  -3  10   6        4.61       18.91     14.65 o 
  -2  10   6        0.21        1.51     13.52 o 
  -1  10   6      198.67      196.86     26.10 o 
   0  10   6      142.47      102.04     31.68 o 
   1  10   6        7.74       19.92     17.47 o 
   2  10   6       66.52      117.29     37.79 o 
   3  10   6       21.39       38.68     23.75 o 
   4  10   6       97.68      101.82     24.08 o 
   5  10   6       30.61       44.00     33.68 o 
  -5  11   6      128.33      108.98     36.78 o 
  -4  11   6      109.29       85.54     21.12 o 
  -3  11   6      127.79      141.86     24.69 o 
  -2  11   6       52.13       72.65     20.60 o 
  -1  11   6      328.22      383.76     54.01 o 
   0  11   6      450.19      422.70     41.13 o 
   1  11   6       16.67        1.46     17.97 o 
   2  11   6      114.03      187.98     37.71 o 
   3  11   6      208.07      205.79     39.42 o 
  -2  12   6        1.84       -5.35     18.04 o 
  -1  12   6        0.86        9.36     19.78 o 
   0  12   6       20.63       17.38     21.15 o 
 -10   1   7       13.82       21.90     17.23 o 
  -9   1   7       27.86       31.59     14.38 o 
  -8   1   7      415.90      435.31     28.55 o 
  -7   1   7       54.77       65.44     12.00 o 
  -6   1   7        3.53       -4.83      7.88 o 
  -5   1   7       29.99       34.65      8.39 o 
  -4   1   7     3687.01     3539.02     42.99 o 
  -3   1   7     5512.89     5349.55     51.87 o 
  -2   1   7     2212.21     2295.68     29.32 o 
  -1   1   7      908.85      926.01     18.12 o 
   0   1   7     3213.99     3093.99     56.42 o 
   1   1   7     3783.64     3712.49     39.64 o 
   2   1   7      759.49      726.65     26.00 o 
   3   1   7     1166.52     1109.83     27.56 o 
   4   1   7     2312.09     2335.67     51.67 o 
   5   1   7      671.70      639.04     31.89 o 
   6   1   7       11.92       -5.46     11.76 o 
   7   1   7      592.11      622.27     52.94 o 
   8   1   7      212.14      219.61     27.88 o 
   9   1   7        4.31        3.18     15.47 o 
 -11   2   7       18.02       24.01     25.58 o 
 -10   2   7        1.60        7.70     15.64 o 
  -9   2   7       95.46      118.07     18.85 o 
  -8   2   7      178.11      187.22     22.50 o 
  -7   2   7       12.60       17.52     12.53 o 
  -6   2   7       27.35       20.41     12.45 o 
  -5   2   7      662.37      679.78     20.41 o 
  -4   2   7     1911.57     1963.54     45.14 o 
  -3   2   7     1249.71     1224.28     27.63 o 
  -2   2   7     2941.95     3084.60     41.93 o 
  -1   2   7     2952.29     2703.69     33.45 o 
   0   2   7     4546.13     4602.67     49.89 o 
   1   2   7     3569.09     3739.69     41.31 o 
   2   2   7     1072.21     1190.00     27.42 o 
   3   2   7     1278.87     1249.90     29.57 o 
   4   2   7     1956.11     1896.76     39.20 o 
   5   2   7      204.70      213.54     22.05 o 
   6   2   7      140.70      139.48     19.98 o 
   7   2   7      702.86      800.23     40.96 o 
   8   2   7      320.44      291.24     29.76 o 
   9   2   7       17.29      -14.31     15.59 o 
 -10   3   7       41.77        3.57     19.94 o 
  -9   3   7        5.65       11.64     14.96 o 
  -8   3   7      406.04      401.50     32.05 o 
  -7   3   7       14.91        4.39     11.98 o 
  -6   3   7       13.27       14.72     11.96 o 
  -5   3   7      528.43      539.52     28.00 o 
  -4   3   7       79.08       82.98     13.86 o 
  -3   3   7      424.91      452.00     14.34 o 
  -2   3   7     1532.85     1567.95     43.11 o 
  -1   3   7      659.47      597.47     28.65 o 
   0   3   7       39.27       44.68      7.18 o 
   1   3   7      763.16      721.81     23.86 o 
   2   3   7      114.97      188.72     14.29 o 
   3   3   7      135.24      151.24     18.07 o 
   4   3   7       34.30       22.24     10.19 o 
   5   3   7       65.68       44.70     14.18 o 
   6   3   7       29.47       17.03     13.02 o 
   7   3   7       39.34       56.64     19.45 o 
   8   3   7       48.84       15.42     19.84 o 
   9   3   7       93.99       89.73     25.88 o 
 -10   4   7      120.67      137.03     28.14 o 
  -9   4   7       26.89       21.53     15.69 o 
  -8   4   7     1279.24     1320.49     55.92 o 
  -7   4   7      414.16      430.00     30.94 o 
  -6   4   7        0.43      -15.07     15.10 o 
  -5   4   7      386.28      350.07     25.18 o 
  -4   4   7      860.60      803.34     31.67 o 
  -3   4   7     2920.11     2957.80     46.25 o 
  -2   4   7      412.58      423.02     17.22 o 
  -1   4   7     4280.60     4217.22     77.76 o 
   0   4   7     2901.30     2906.71     40.82 o 
   1   4   7     1863.22     1720.39     30.03 o 
   2   4   7        1.47        1.24      6.73 o 
   3   4   7     1265.72     1227.76     33.91 o 
   4   4   7      315.52      346.80     21.25 o 
   5   4   7     1244.27     1237.21     36.37 o 
   6   4   7       67.84       47.24     20.18 o 
   7   4   7      391.32      410.48     39.90 o 
   8   4   7      268.10      229.53     33.31 o 
   9   4   7      135.27      111.01     43.50 o 
 -10   5   7       41.37       73.54     24.38 o 
  -9   5   7       49.88       16.94     16.20 o 
  -8   5   7      288.79      269.08     27.90 o 
  -7   5   7      125.38      104.81     19.62 o 
  -6   5   7        8.60        9.44     14.81 o 
  -5   5   7       17.56       13.94     12.13 o 
  -4   5   7      779.65      772.94     33.93 o 
  -3   5   7      705.59      666.39     30.18 o 
  -2   5   7       17.93       22.67     16.39 o 
  -1   5   7      172.13      139.80     10.37 o 
   0   5   7      830.20      771.95     19.84 o 
   1   5   7     1108.40     1187.57     24.58 o 
   2   5   7      151.34      165.65     13.15 o 
   3   5   7       95.80      123.22     16.13 o 
   4   5   7      926.69      947.80     34.76 o 
   5   5   7      128.04       98.92     15.92 o 
   6   5   7       21.78      -14.82     14.53 o 
   7   5   7       50.08       49.72     20.90 o 
   8   5   7       74.29       83.07     23.89 o 
  -9   6   7       20.70      -10.27     20.63 o 
  -8   6   7       13.76       -5.47     14.99 o 
  -7   6   7      293.91      251.67     30.68 o 
  -6   6   7       97.65       59.16     16.96 o 
  -5   6   7       37.23       40.15     14.03 o 
  -4   6   7      614.28      611.82     45.01 o 
  -3   6   7      468.04      456.19     28.19 o 
  -2   6   7        8.35        3.75     12.85 o 
  -1   6   7       34.25       51.45     10.94 o 
   0   6   7        2.43        2.56      7.45 o 
   1   6   7      365.14      386.02     17.24 o 
   2   6   7       53.09       35.08      9.23 o 
   3   6   7       66.04       76.25     16.24 o 
   4   6   7      509.27      603.73     32.14 o 
   5   6   7       19.00        6.18     12.79 o 
   6   6   7       56.08       52.47     20.19 o 
   7   6   7       55.87       65.97     33.43 o 
   8   6   7       23.26        3.97     18.54 o 
  -9   7   7        9.33        4.64     36.21 o 
  -8   7   7       96.79       87.10     22.41 o 
  -7   7   7      437.61      416.19     34.52 o 
  -6   7   7      264.36      321.15     29.68 o 
  -5   7   7      199.81      218.31     24.59 o 
  -4   7   7     1555.50     1538.43     48.77 o 
  -3   7   7     1221.14     1232.11     61.71 o 
  -2   7   7        6.94        5.94     11.46 o 
  -1   7   7      269.57      329.72     26.13 o 
   0   7   7      797.92      788.77     41.72 o 
   1   7   7      838.95      878.56     30.38 o 
   2   7   7        4.06       -1.73      8.83 o 
   3   7   7       18.14       24.30     10.02 o 
   4   7   7      679.25      676.13     43.91 o 
   5   7   7      254.48      257.84     26.08 o 
   6   7   7       68.45       67.86     17.73 o 
   7   7   7      217.56      169.31     35.03 o 
  -8   8   7       21.45       11.39     21.06 o 
  -7   8   7       67.35       50.19     19.03 o 
  -6   8   7      138.22       99.95     20.92 o 
  -5   8   7        6.46       16.40     15.13 o 
  -4   8   7      198.92      204.49     24.70 o 
  -3   8   7        0.18        2.51     12.29 o 
  -2   8   7      548.15      574.82     33.82 o 
  -1   8   7        4.50       11.26     12.37 o 
   0   8   7      147.56      134.50     19.53 o 
   1   8   7       10.51        5.01     10.02 o 
   2   8   7      119.95      119.17     17.83 o 
   3   8   7       14.08       14.31     18.23 o 
   4   8   7       18.88       19.72     13.41 o 
   5   8   7       26.41       14.28     14.77 o 
   6   8   7        0.43      -18.54     12.36 o 
   7   8   7      103.82       71.51     23.89 o 
  -7   9   7      108.95      134.02     25.02 o 
  -6   9   7       15.72       39.17     17.70 o 
  -5   9   7       28.16       62.67     19.00 o 
  -4   9   7       25.46       -5.17     14.67 o 
  -3   9   7       93.10      147.88     21.76 o 
  -2   9   7       32.72       13.92     14.61 o 
  -1   9   7       15.55       19.63     13.99 o 
   0   9   7      460.37      488.02     32.72 o 
   1   9   7      148.55      169.60     25.82 o 
   2   9   7       39.60       53.73     23.45 o 
   3   9   7      322.75      246.48     29.64 o 
   4   9   7      182.66      105.90     24.76 o 
   5   9   7        0.33       15.60     16.82 o 
   6   9   7       20.92        1.32     16.95 o 
  -6  10   7       24.71       -4.77     16.78 o 
  -5  10   7       72.18       73.38     21.02 o 
  -4  10   7      256.74      309.32     31.42 o 
  -3  10   7      446.73      454.36     36.55 o 
  -2  10   7        8.35      -14.30     12.55 o 
  -1  10   7       91.28       99.91     20.30 o 
   0  10   7      164.44      219.89     37.20 o 
   1  10   7      151.05      138.87     33.22 o 
   2  10   7        2.55       12.99     21.97 o 
   3  10   7       13.55       15.54     19.93 o 
   4  10   7      390.62      361.80     38.37 o 
   5  10   7        0.75       44.71     22.66 o 
  -4  11   7       10.85       22.19     19.73 o 
  -3  11   7       49.75       42.13     19.77 o 
  -2  11   7        0.66      -15.67     14.85 o 
  -1  11   7        6.65        6.07     17.69 o 
   0  11   7        6.42      -19.91     15.82 o 
   1  11   7       33.47       42.31     28.91 o 
   2  11   7        3.80       13.44     25.55 o 
   3  11   7       30.98       23.54     34.43 o 
 -10   0   8        6.43        6.72     29.21 o 
  -9   0   8       15.37       15.77     26.31 o 
  -8   0   8      378.42      397.87     31.52 o 
  -7   0   8       95.48      100.45     19.05 o 
  -6   0   8      368.06      406.79     27.21 o 
  -5   0   8     1340.84     1346.35     47.60 o 
  -4   0   8    22363.51    22201.13    221.53 o 
  -3   0   8    13393.75    13994.50    149.17 o 
  -2   0   8      140.39      130.24     11.47 o 
  -1   0   8     6504.34     6597.55     84.21 o 
   0   0   8     4349.47     4109.01     62.05 o 
   1   0   8     4143.69     3857.02     60.00 o 
   2   0   8     5311.02     5413.80     74.14 o 
   3   0   8     3665.94     3847.59     91.95 o 
   4   0   8     4519.43     4137.11    150.19 o 
   5   0   8     1140.34     1079.45     67.79 o 
   6   0   8        0.89       15.54     18.93 o 
   7   0   8      283.92      212.12     47.45 o 
   8   0   8     1046.07     1217.79     74.65 o 
   9   0   8      153.23      109.22     33.52 o 
 -11   1   8       44.56       13.90     34.99 o 
 -10   1   8       76.91       58.29     20.90 o 
  -9   1   8        0.65        1.70     12.94 o 
  -8   1   8      242.66      246.31     38.03 o 
  -7   1   8        0.46       -9.46      9.00 o 
  -6   1   8      278.29      293.39     16.91 o 
  -5   1   8       78.44      100.80     11.25 o 
  -4   1   8     2344.79     2541.90     36.65 o 
  -3   1   8      194.35      216.87     10.45 o 
  -2   1   8        3.23       11.95      6.38 o 
  -1   1   8     3454.45     3571.90     40.05 o 
   0   1   8      661.28      656.26     20.50 o 
   1   1   8     2671.84     2580.20     33.50 o 
   2   1   8      167.90      182.53     11.25 o 
   3   1   8     2724.47     2883.98     60.66 o 
   4   1   8      470.24      464.07     27.12 o 
   5   1   8       75.60       75.56     16.16 o 
   6   1   8       25.54       14.59     13.18 o 
   7   1   8       25.72       13.19     14.61 o 
   8   1   8      313.26      323.28     31.71 o 
   9   1   8       59.83       62.63     21.46 o 
 -10   2   8       47.49       38.22     19.12 o 
  -9   2   8       22.56       26.13     14.45 o 
  -8   2   8      182.15      163.88     51.46 o 
  -7   2   8      386.37      404.22     44.50 o 
  -6   2   8       30.68       32.49     18.05 o 
  -5   2   8        9.66       15.18      8.00 o 
  -4   2   8       62.67       71.67     10.27 o 
  -3   2   8      722.49      655.59     18.27 o 
  -2   2   8     1028.46     1052.56     22.92 o 
  -1   2   8       11.82        8.17      4.98 o 
   0   2   8      819.67      784.17     20.14 o 
   1   2   8      561.33      550.84     19.78 o 
   2   2   8      432.99      404.88     18.46 o 
   3   2   8       64.47       67.57     15.33 o 
   4   2   8     1153.01     1120.25     37.66 o 
   5   2   8      644.87      689.52     34.37 o 
   6   2   8       58.04       75.43     17.40 o 
   7   2   8       59.34       50.49     18.31 o 
   8   2   8      299.64      289.01     32.39 o 
   9   2   8        6.29      -10.49     14.31 o 
 -10   3   8       71.18       75.66     20.18 o 
  -9   3   8       25.01       48.04     17.40 o 
  -8   3   8      655.78      708.07     37.94 o 
  -7   3   8      803.09      793.77     38.15 o 
  -6   3   8      123.08      102.32     17.22 o 
  -5   3   8       44.85       41.44     13.29 o 
  -4   3   8        8.96        5.28      9.00 o 
  -3   3   8     1566.07     1522.20     26.38 o 
  -2   3   8     1776.23     1843.02     34.13 o 
  -1   3   8     2860.11     2823.09     37.73 o 
   0   3   8     6657.35     6705.68     63.78 o 
   1   3   8     1836.19     1760.95     34.48 o 
   2   3   8      398.56      448.81     18.87 o 
   3   3   8     1294.87     1318.64     33.50 o 
   4   3   8      327.09      330.67     20.95 o 
   5   3   8     1025.87     1007.48     39.99 o 
   6   3   8      318.06      376.98     29.81 o 
   7   3   8      115.39      118.75     21.00 o 
   8   3   8      996.02      956.20     48.78 o 
   9   3   8       11.55       -2.93     19.63 o 
 -10   4   8        8.10       42.46     22.22 o 
  -9   4   8       41.27       12.20     16.26 o 
  -8   4   8        3.40       -1.44     12.88 o 
  -7   4   8      168.48      134.16     25.49 o 
  -6   4   8       98.17      126.87     24.09 o 
  -5   4   8      126.86      160.36     19.87 o 
  -4   4   8       38.76       15.10     11.88 o 
  -3   4   8      268.79      252.35     20.32 o 
  -2   4   8      107.14      128.18     12.09 o 
  -1   4   8       84.19      101.21      8.41 o 
   0   4   8       62.32       45.54      7.68 o 
   1   4   8      173.27      162.86     12.06 o 
   2   4   8       39.23       47.31      9.80 o 
   3   4   8      218.66      198.47     17.40 o 
   4   4   8       54.91       41.65     12.14 o 
   5   4   8      415.23      429.30     29.62 o 
   6   4   8       10.24       -3.55     12.82 o 
   7   4   8        7.03       32.57     16.54 o 
   8   4   8      102.71       78.57     24.45 o 
 -10   5   8       56.02       22.86     29.30 o 
  -9   5   8        0.20      -19.12     12.75 o 
  -8   5   8        0.48       15.02     14.59 o 
  -7   5   8      171.54      159.59     27.85 o 
  -6   5   8      180.48      198.29     22.89 o 
  -5   5   8       13.15        8.17     12.63 o 
  -4   5   8      551.30      532.29     29.76 o 
  -3   5   8     1116.03     1138.61     43.02 o 
  -2   5   8     2575.66     2440.42     52.76 o 
  -1   5   8      530.20      589.91     23.38 o 
   0   5   8       13.95        6.34      6.55 o 
   1   5   8      887.88      900.62     23.70 o 
   2   5   8     1100.25     1076.47     34.44 o 
   3   5   8       37.23       36.32     11.74 o 
   4   5   8      430.62      417.65     24.84 o 
   5   5   8       61.31       70.39     15.15 o 
   6   5   8       26.55       38.99     16.11 o 
   7   5   8        0.46       -5.84     16.73 o 
   8   5   8       85.50       86.33     25.61 o 
  -9   6   8        4.66       14.23     29.78 o 
  -8   6   8      121.70      160.37     27.74 o 
  -7   6   8      259.15      278.87     28.47 o 
  -6   6   8      297.06      291.88     28.37 o 
  -5   6   8        0.53       -3.51     11.41 o 
  -4   6   8      489.14      493.01     30.70 o 
  -3   6   8      935.75      931.71     37.77 o 
  -2   6   8      172.11      172.12     19.91 o 
  -1   6   8        6.91        3.46     10.60 o 
   0   6   8      771.20      785.80     27.77 o 
   1   6   8      592.98      613.61     23.36 o 
   2   6   8      236.36      280.14     27.88 o 
   3   6   8        5.25       -8.02      9.21 o 
   4   6   8      497.86      534.53     27.71 o 
   5   6   8      442.26      428.19     44.59 o 
   6   6   8        0.29        8.98     15.93 o 
   7   6   8       39.14       43.05     20.53 o 
   8   6   8      163.26      128.62     29.54 o 
  -9   7   8        2.34      -16.70     20.04 o 
  -8   7   8        2.38      -18.29     13.63 o 
  -7   7   8        4.66      -11.17     16.23 o 
  -6   7   8       25.78       20.74     14.71 o 
  -5   7   8       28.83       18.55     15.35 o 
  -4   7   8       38.39       46.52     15.62 o 
  -3   7   8      142.57      149.73     20.43 o 
  -2   7   8      206.80      189.69     21.69 o 
  -1   7   8       36.67       36.88     13.67 o 
   0   7   8       46.37       46.94     13.48 o 
   1   7   8       48.91       58.33     12.80 o 
   2   7   8       12.56        8.20      9.69 o 
   3   7   8       34.36       15.40      9.81 o 
   4   7   8       66.19       54.93     16.08 o 
   5   7   8       10.62        5.20     13.90 o 
   6   7   8       23.98       11.39     18.23 o 
   7   7   8        0.42       23.98     20.05 o 
  -8   8   8       22.09        1.95     17.31 o 
  -7   8   8      316.20      312.04     33.33 o 
  -6   8   8      617.59      572.84     41.87 o 
  -5   8   8       36.03       41.35     15.85 o 
  -4   8   8      391.68      442.31     33.59 o 
  -3   8   8       60.41       56.60     16.71 o 
  -2   8   8      282.68      270.86     25.49 o 
  -1   8   8       64.17       82.36     17.38 o 
   0   8   8      397.44      424.47     29.46 o 
   1   8   8      587.52      568.33     41.56 o 
   2   8   8       74.52       61.97     24.38 o 
   3   8   8       23.78       50.11     18.12 o 
   4   8   8      261.68      272.54     29.59 o 
   5   8   8      162.17      119.39     21.15 o 
   6   8   8        0.19       -6.05     26.92 o 
  -7   9   8       50.59       57.24     20.77 o 
  -6   9   8       56.96       62.65     23.41 o 
  -5   9   8      159.49      133.78     23.00 o 
  -4   9   8      134.23      130.14     26.30 o 
  -3   9   8      549.71      490.85     35.26 o 
  -2   9   8      868.61      873.26     42.82 o 
  -1   9   8       31.53       43.93     15.33 o 
   0   9   8      340.39      313.54     28.07 o 
   1   9   8      560.72      502.08     38.73 o 
   2   9   8        5.51        3.13     20.24 o 
   3   9   8       10.72       21.06     16.24 o 
   4   9   8        2.50      -14.81     15.13 o 
   5   9   8      123.33      164.03     52.06 o 
  -6  10   8        8.70        9.81     17.35 o 
  -5  10   8       76.77       62.10     20.17 o 
  -4  10   8      105.68      112.57     23.04 o 
  -3  10   8       76.05       84.50     21.34 o 
  -2  10   8        3.64        7.85     14.95 o 
  -1  10   8       41.81       29.95     16.71 o 
   0  10   8       16.06       17.59     18.63 o 
   1  10   8      185.75      137.91     52.02 o 
   2  10   8       74.72      141.18     40.08 o 
   3  10   8        5.41      -11.31     19.45 o 
   4  10   8      131.00       64.00     23.08 o 
  -4  11   8      225.05      230.67     29.78 o 
  -3  11   8       98.70       97.48     30.82 o 
  -2  11   8      124.90      112.18     23.64 o 
  -1  11   8       38.17       52.91     23.97 o 
   0  11   8       70.43       50.75     33.41 o 
   1  11   8      167.25      110.43     45.44 o 
   2  11   8       48.44       88.65     32.78 o 
 -10   1   9      104.36       53.78     26.22 o 
  -9   1   9      237.75      248.37     46.28 o 
  -8   1   9        1.97       15.16     13.03 o 
  -7   1   9     1519.02     1603.83     47.20 o 
  -6   1   9      145.57      155.75     14.71 o 
  -5   1   9      570.68      587.38     20.56 o 
  -4   1   9       52.96       80.35      9.84 o 
  -3   1   9      990.70      845.57     18.54 o 
  -2   1   9     4577.43     4479.48     45.06 o 
  -1   1   9      111.94      121.81      9.62 o 
   0   1   9      937.59      937.20     20.71 o 
   1   1   9      974.52      882.50     21.50 o 
   2   1   9     2260.95     2163.79     31.05 o 
   3   1   9      244.30      220.88     20.35 o 
   4   1   9     2513.98     2502.57     83.42 o 
   5   1   9      939.06      887.62     38.90 o 
   6   1   9      231.24      232.73     25.20 o 
   7   1   9       12.68       16.14     14.98 o 
   8   1   9       56.41      103.20     22.48 o 
   9   1   9      308.01      282.07     55.61 o 
 -10   2   9      125.51      168.12     24.40 o 
  -9   2   9      232.25      250.46     37.36 o 
  -8   2   9        0.13       24.06     13.09 o 
  -7   2   9     1625.65     1721.05     50.28 o 
  -6   2   9       46.67       43.15     16.18 o 
  -5   2   9       19.89       26.49     13.18 o 
  -4   2   9       72.43       68.36     10.97 o 
  -3   2   9      588.07      558.87     21.80 o 
  -2   2   9     3232.93     3205.27     45.54 o 
  -1   2   9       81.70      106.92      9.25 o 
   0   2   9     2141.86     2046.24     31.67 o 
   1   2   9     2813.95     2825.46     40.90 o 
   2   2   9     2496.71     2630.90     44.31 o 
   3   2   9      467.57      486.54     22.01 o 
   4   2   9      973.64      991.65     42.46 o 
   5   2   9      102.30       77.59     16.94 o 
   6   2   9      280.51      340.76     29.56 o 
   7   2   9       80.12       98.75     21.09 o 
   8   2   9       54.74       27.90     18.11 o 
   9   2   9      367.47      436.74     39.94 o 
 -10   3   9        0.27        4.65     14.72 o 
  -9   3   9       67.98       33.83     27.21 o 
  -8   3   9        3.72        9.70     13.31 o 
  -7   3   9      153.51      138.09     20.94 o 
  -6   3   9       67.17       55.28     17.10 o 
  -5   3   9        7.40       11.52     10.93 o 
  -4   3   9      266.25      239.34     16.14 o 
  -3   3   9      229.38      236.72     13.06 o 
  -2   3   9      127.34      122.31     16.01 o 
  -1   3   9      192.34      210.68     14.32 o 
   0   3   9       13.65       23.35      6.91 o 
   1   3   9       47.95       50.24      9.26 o 
   2   3   9       87.14       70.32     11.78 o 
   3   3   9       36.47       71.50     12.69 o 
   4   3   9       15.33       28.92     13.53 o 
   5   3   9       55.02       54.96     15.98 o 
   6   3   9       52.85       48.52     17.18 o 
   7   3   9        0.19      -18.75     12.50 o 
   8   3   9      107.88       71.97     21.09 o 
 -10   4   9       57.47       67.79     21.35 o 
  -9   4   9        0.49      -11.61     17.52 o 
  -8   4   9        5.67       -3.16     13.76 o 
  -7   4   9      873.83      954.68     51.64 o 
  -6   4   9      210.55      170.21     21.93 o 
  -5   4   9       70.03       70.86     15.58 o 
  -4   4   9        3.75       15.08     11.07 o 
  -3   4   9     2785.76     2791.57     62.45 o 
  -2   4   9     3351.31     3319.18     50.47 o 
  -1   4   9      443.93      489.11     19.39 o 
   0   4   9      151.60      151.72     10.91 o 
   1   4   9     2019.48     2063.60     35.08 o 
   2   4   9     1194.69     1256.21     33.30 o 
   3   4   9      139.64      131.47     15.69 o 
   4   4   9      105.91       80.66     14.39 o 
   5   4   9     1047.15     1165.46     44.49 o 
   6   4   9      655.25      591.14     37.20 o 
   7   4   9        1.25       -4.44     15.09 o 
   8   4   9      399.20      444.20     44.70 o 
 -10   5   9       20.51      -14.87     17.41 o 
  -9   5   9        8.43       37.34     17.86 o 
  -8   5   9       21.32       16.31     15.07 o 
  -7   5   9        0.37       -4.41     13.15 o 
  -6   5   9       51.91       54.63     16.33 o 
  -5   5   9      208.84      210.70     22.79 o 
  -4   5   9      110.02      115.62     34.60 o 
  -3   5   9      111.98       97.53     16.32 o 
  -2   5   9      238.53      229.95     20.97 o 
  -1   5   9      111.61      107.15     13.19 o 
   0   5   9      127.52      109.63     12.33 o 
   1   5   9      589.40      583.48     19.55 o 
   2   5   9       17.18       23.18     10.71 o 
   3   5   9      176.70      212.40     19.20 o 
   4   5   9      757.28      663.03     29.91 o 
   5   5   9      177.09      206.98     32.74 o 
   6   5   9      213.71      215.16     25.85 o 
   7   5   9        1.03        0.27     18.96 o 
   8   5   9      140.10      135.45     35.73 o 
  -9   6   9       25.11       45.78     18.92 o 
  -8   6   9       15.50       -3.47     13.37 o 
  -7   6   9      145.78      143.01     22.91 o 
  -6   6   9      214.16      201.98     24.03 o 
  -5   6   9       13.99       12.31     13.47 o 
  -4   6   9      149.61      106.65     26.05 o 
  -3   6   9      497.68      483.09     29.94 o 
  -2   6   9       79.81       62.76     14.29 o 
  -1   6   9       79.52       88.24     15.59 o 
   0   6   9       14.03        4.41      9.67 o 
   1   6   9      139.74      131.98     14.18 o 
   2   6   9      829.69      882.14     27.97 o 
   3   6   9       57.36       61.68     13.69 o 
   4   6   9      452.65      433.24     26.41 o 
   5   6   9      152.99      149.24     24.71 o 
   6   6   9       24.20       40.60     24.42 o 
   7   6   9        4.38       47.70     20.94 o 
  -8   7   9       19.65      -10.99     15.21 o 
  -7   7   9      424.63      481.99     37.67 o 
  -6   7   9      343.54      385.72     49.59 o 
  -5   7   9       39.32       22.61     15.09 o 
  -4   7   9      578.47      512.00     33.22 o 
  -3   7   9     1024.02      993.43     42.08 o 
  -2   7   9      506.80      536.40     36.00 o 
  -1   7   9      242.56      244.97     23.45 o 
   0   7   9       80.22       55.32     14.58 o 
   1   7   9      790.39      822.61     66.00 o 
   2   7   9     1064.49     1021.66     34.20 o 
   3   7   9       28.52       11.03     10.29 o 
   4   7   9       49.71       63.75     16.79 o 
   5   7   9      215.86      226.08     26.91 o 
   6   7   9       43.88       41.74     21.37 o 
   7   7   9        0.27       11.54     20.65 o 
  -8   8   9        1.69       -1.33     17.29 o 
  -7   8   9       30.62       15.94     17.49 o 
  -6   8   9       41.04       12.64     15.85 o 
  -5   8   9       32.62       19.52     15.32 o 
  -4   8   9      201.02      222.27     25.58 o 
  -3   8   9       93.44       83.72     20.58 o 
  -2   8   9      152.13      137.32     20.63 o 
  -1   8   9       35.93       31.44     14.07 o 
   0   8   9       54.68       18.20     14.12 o 
   1   8   9      258.89      283.23     30.95 o 
   2   8   9        1.64       13.83     13.26 o 
   3   8   9       41.30       46.25     17.96 o 
   4   8   9        5.48       21.86     20.93 o 
   5   8   9        1.53       -9.52     12.11 o 
   6   8   9        5.37        5.88     22.04 o 
  -7   9   9       19.85       30.97     19.78 o 
  -6   9   9       67.84       41.66     19.61 o 
  -5   9   9      162.33      160.04     25.53 o 
  -4   9   9       16.01       -2.59     14.72 o 
  -3   9   9      239.67      270.97     29.31 o 
  -2   9   9      244.15      254.10     27.50 o 
  -1   9   9        6.30        8.44     12.94 o 
   0   9   9      316.14      275.64     35.27 o 
   1   9   9      384.45      484.71     38.83 o 
   2   9   9      322.37      361.13     46.95 o 
   3   9   9       32.74       23.58     17.16 o 
   4   9   9        0.62       24.15     17.51 o 
   5   9   9       54.71       41.76     21.14 o 
  -5  10   9       60.54       26.72     17.97 o 
  -4  10   9      307.10      262.52     39.13 o 
  -3  10   9      339.90      387.72     34.80 o 
  -2  10   9       82.10      105.36     21.67 o 
  -1  10   9      169.71      167.59     25.06 o 
   0  10   9       36.45       46.52     20.81 o 
   1  10   9      210.84      169.34     35.13 o 
   2  10   9      246.10      229.39     78.57 o 
   3  10   9       72.89       88.86     30.00 o 
   4  10   9        3.01        1.76     30.28 o 
  -3  11   9       10.77       -3.03     17.27 o 
  -2  11   9        6.90        8.80     18.82 o 
  -1  11   9       27.48       13.09     25.09 o 
   0  11   9        4.77       36.81     29.03 o 
   1  11   9       17.35       69.00     31.94 o 
   2  11   9        5.15      -25.82     24.57 o 
 -10   0  10       12.79       53.93     38.54 o 
  -9   0  10      455.10      650.10     81.18 o 
  -8   0  10      666.81      499.13     69.24 o 
  -7   0  10     1358.19     1497.86     50.33 o 
  -6   0  10     6883.09     6994.03    109.51 o 
  -5   0  10      319.12      280.14     27.87 o 
  -4   0  10     2292.80     2372.69     52.83 o 
  -3   0  10       41.98       37.95      9.86 o 
  -2   0  10      494.81      483.38     24.16 o 
  -1   0  10     5154.15     5094.34     77.05 o 
   0   0  10      980.09      962.18     31.30 o 
   1   0  10       92.77       69.63     18.78 o 
   2   0  10     1954.11     1889.10     43.31 o 
   3   0  10     1284.94     1351.86     62.33 o 
   4   0  10     1487.13     1489.56     65.16 o 
   5   0  10     1441.94     1529.98     69.73 o 
   6   0  10      678.41      682.91     55.42 o 
   7   0  10      176.67      160.27     35.50 o 
   8   0  10        4.31        4.12     51.13 o 
 -10   1  10      129.41      152.45     35.40 o 
  -9   1  10      239.08      202.75     68.96 o 
  -8   1  10      391.92      409.70     30.39 o 
  -7   1  10      385.81      397.88     28.07 o 
  -6   1  10      536.08      550.55     43.88 o 
  -5   1  10        1.59       -2.42      7.74 o 
  -4   1  10      495.80      505.92     18.39 o 
  -3   1  10       96.38       83.35      8.55 o 
  -2   1  10        1.64       -2.69      6.15 o 
  -1   1  10     1752.48     1867.22     30.65 o 
   0   1  10      189.59      205.67     12.17 o 
   1   1  10     1956.09     2040.87     32.41 o 
   2   1  10      238.61      226.74     15.64 o 
   3   1  10      544.00      584.47     40.41 o 
   4   1  10      103.36      149.81     29.11 o 
   5   1  10       69.92       84.35     18.21 o 
   6   1  10       42.97       42.15     16.01 o 
   7   1  10       53.30       15.53     19.72 o 
   8   1  10       12.27        6.98     16.19 o 
 -10   2  10      102.03       64.83     45.63 o 
  -9   2  10       10.26       -5.84     13.69 o 
  -8   2  10       39.46        8.05     13.28 o 
  -7   2  10        6.27       26.22     13.23 o 
  -6   2  10        3.28       -7.55     13.70 o 
  -5   2  10      433.52      480.88     22.86 o 
  -4   2  10      227.52      251.97     19.14 o 
  -3   2  10      859.88      881.46     23.05 o 
  -2   2  10     1769.25     1916.81     28.57 o 
  -1   2  10      446.94      442.26     21.60 o 
   0   2  10     1483.79     1582.84     28.95 o 
   1   2  10      506.54      542.25     17.98 o 
   2   2  10      864.72      839.69     28.67 o 
   3   2  10      433.53      431.26     31.34 o 
   4   2  10      601.90      660.49     33.47 o 
   5   2  10      300.20      281.53     26.66 o 
   6   2  10       33.81       25.06     15.64 o 
   7   2  10        6.40      -14.30     14.47 o 
   8   2  10       10.43       16.66     17.58 o 
 -10   3  10      191.92      162.85     25.54 o 
  -9   3  10      107.45      119.77     31.07 o 
  -8   3  10        2.00       26.89     14.83 o 
  -7   3  10      192.27      207.24     23.62 o 
  -6   3  10      387.84      377.05     29.82 o 
  -5   3  10      801.08      824.98     62.75 o 
  -4   3  10      690.32      662.56     24.90 o 
  -3   3  10      899.18      870.60     26.45 o 
  -2   3  10     5259.15     5167.11     60.68 o 
  -1   3  10     1601.83     1606.03     27.09 o 
   0   3  10      392.25      398.64     17.95 o 
   1   3  10     1113.00     1170.22     26.13 o 
   2   3  10     1446.52     1338.77     34.00 o 
   3   3  10      773.01      789.41     28.73 o 
   4   3  10       84.48       72.49     21.51 o 
   5   3  10      187.64      154.55     21.99 o 
   6   3  10      342.35      327.51     30.20 o 
   7   3  10        8.30        1.35     13.98 o 
   8   3  10        2.81       -1.10     16.45 o 
 -10   4  10       17.78       29.30     18.92 o 
  -9   4  10        2.14       11.95     15.30 o 
  -8   4  10       88.61       94.72     20.82 o 
  -7   4  10       44.07       40.69     16.04 o 
  -6   4  10       33.97       47.83     14.99 o 
  -5   4  10      167.99      155.54     21.99 o 
  -4   4  10      263.94      244.85     22.84 o 
  -3   4  10      109.08      120.68     16.87 o 
  -2   4  10       23.27       26.70      9.64 o 
  -1   4  10      223.40      258.32     15.91 o 
   0   4  10        8.63        6.07      6.76 o 
   1   4  10        0.68       -5.50      7.18 o 
   2   4  10       87.30      109.87     14.46 o 
   3   4  10      327.17      320.44     21.74 o 
   4   4  10     1304.84     1271.12     44.41 o 
   5   4  10      107.70      117.07     21.66 o 
   6   4  10        0.51       -4.37     13.77 o 
   7   4  10        2.93        7.08     16.17 o 
   8   4  10        6.30       -4.96     19.50 o 
  -9   5  10       43.24        4.83     15.19 o 
  -8   5  10        6.41       -1.28     17.62 o 
  -7   5  10       20.55       28.39     18.98 o 
  -6   5  10       99.39       78.94     18.16 o 
  -5   5  10      152.15      153.56     25.66 o 
  -4   5  10        4.86        3.32     11.42 o 
  -3   5  10      142.72      135.01     18.38 o 
  -2   5  10      755.23      728.09     47.36 o 
  -1   5  10      327.06      316.81     21.85 o 
   0   5  10       35.72       29.87      9.71 o 
   1   5  10      658.70      690.87     24.26 o 
   2   5  10      457.97      486.51     26.88 o 
   3   5  10       46.32       35.95     12.40 o 
   4   5  10      321.68      326.55     23.70 o 
   5   5  10      419.06      466.67     33.43 o 
   6   5  10      288.39      351.05     32.38 o 
   7   5  10       37.51       15.02     21.18 o 
  -9   6  10       30.84       54.05     21.72 o 
  -8   6  10        0.52      -11.08     14.50 o 
  -7   6  10       65.94       66.37     18.55 o 
  -6   6  10      284.11      272.32     28.47 o 
  -5   6  10      235.21      220.82     24.66 o 
  -4   6  10       38.50       39.80     14.37 o 
  -3   6  10      312.37      329.56     26.91 o 
  -2   6  10      370.47      302.90     43.93 o 
  -1   6  10      741.89      801.99     47.42 o 
   0   6  10       11.25       15.58      9.44 o 
   1   6  10      321.34      355.20     22.95 o 
   2   6  10     1212.22     1137.45     35.17 o 
   3   6  10      338.30      387.49     24.91 o 
   4   6  10        7.67       12.70     11.78 o 
   5   6  10       43.02       37.51     16.31 o 
   6   6  10      197.70      159.00     41.02 o 
   7   6  10        8.48       11.97     19.49 o 
  -8   7  10        2.45      -13.19     15.49 o 
  -7   7  10       12.34       21.86     16.07 o 
  -6   7  10       14.49       18.60     16.58 o 
  -5   7  10       25.07       28.33     15.37 o 
  -4   7  10       21.77        8.80     13.68 o 
  -3   7  10      284.28      318.61     42.06 o 
  -2   7  10        3.36       -4.34     11.44 o 
  -1   7  10        0.39       16.06     12.52 o 
   0   7  10        7.47      -14.57      9.71 o 
   1   7  10       23.90       -4.58     10.18 o 
   2   7  10        3.82       -2.17     10.25 o 
   3   7  10      263.07      243.03     33.61 o 
   4   7  10       36.86       23.38     13.38 o 
   5   7  10       63.99       52.99     20.09 o 
   6   7  10        1.09       24.03     18.59 o 
  -7   8  10       82.17       52.09     19.78 o 
  -6   8  10      404.80      390.64     35.34 o 
  -5   8  10      194.37      207.81     26.41 o 
  -4   8  10      155.45      147.04     23.37 o 
  -3   8  10      676.57      725.66     39.82 o 
  -2   8  10      203.04      250.40     26.45 o 
  -1   8  10       83.95       62.37     16.68 o 
   0   8  10        1.44        9.34     12.89 o 
   1   8  10      430.80      410.21     35.48 o 
   2   8  10     1114.06     1042.02     43.59 o 
   3   8  10      385.69      390.52     36.77 o 
   4   8  10       27.82       42.07     18.27 o 
   5   8  10       70.79       44.95     25.50 o 
   6   8  10      105.87       99.57     25.77 o 
  -6   9  10       68.07       87.27     23.36 o 
  -5   9  10       11.63        4.83     14.92 o 
  -4   9  10       10.56        1.11     15.04 o 
  -3   9  10      596.42      512.85     43.13 o 
  -2   9  10       31.68       30.85     15.74 o 
  -1   9  10       71.96       28.99     22.54 o 
   0   9  10       14.73       22.40     17.25 o 
   1   9  10      152.39      111.10     24.27 o 
   2   9  10      134.68       92.40     28.73 o 
   3   9  10       31.90       61.58     21.48 o 
   4   9  10       54.83       72.49     22.29 o 
   5   9  10       57.48       67.63     24.14 o 
  -5  10  10       18.14      -13.09     15.76 o 
  -4  10  10       56.62       38.27     17.91 o 
  -3  10  10       49.28       41.22     17.09 o 
  -2  10  10      252.46      243.19     29.63 o 
  -1  10  10       83.81       80.37     20.32 o 
   0  10  10       26.13       53.86     22.42 o 
   1  10  10       40.29       -4.72     25.30 o 
   2  10  10        0.47       -3.73     23.65 o 
   3  10  10       13.78       15.40     24.10 o 
  -3  11  10      241.44      233.27     29.99 o 
  -2  11  10      361.03      373.40     35.95 o 
  -1  11  10       71.89       48.95     25.39 o 
   0  11  10       44.03       67.43     33.23 o 
   1  11  10      162.06       90.77     34.16 o 
 -10   1  11       46.60       23.56     24.17 o 
  -9   1  11      220.07      302.83     81.04 o 
  -8   1  11      198.86      190.02     28.58 o 
  -7   1  11      189.47      165.89     21.36 o 
  -6   1  11     2388.88     2290.49     51.98 o 
  -5   1  11     1157.37     1192.52     33.06 o 
  -4   1  11      474.70      512.90     19.20 o 
  -3   1  11      152.81      140.83     12.12 o 
  -2   1  11      914.59      850.27     20.42 o 
  -1   1  11     2864.32     2817.12     40.30 o 
   0   1  11      364.48      406.24     18.14 o 
   1   1  11       11.50       23.79      7.51 o 
   2   1  11     1246.17     1267.73     35.25 o 
   3   1  11     1660.98     1640.37     46.15 o 
   4   1  11        4.37       41.32     14.09 o 
   5   1  11      243.65      206.84     24.35 o 
   6   1  11       60.36       48.40     17.56 o 
   7   1  11      285.81      290.06     31.77 o 
   8   1  11        4.54       14.07     18.07 o 
 -10   2  11       38.12       -1.25     36.53 o 
  -9   2  11      230.77      222.18     26.88 o 
  -8   2  11      167.41      195.21     27.89 o 
  -7   2  11       97.25       71.17     16.71 o 
  -6   2  11     1584.32     1609.98     54.49 o 
  -5   2  11      429.57      433.77     22.77 o 
  -4   2  11      448.10      515.66     30.88 o 
  -3   2  11        0.70       -7.12      8.41 o 
  -2   2  11      410.09      429.38     15.60 o 
  -1   2  11     2753.02     2641.53     39.06 o 
   0   2  11     1224.84     1204.01     26.43 o 
   1   2  11        6.50       22.81      9.06 o 
   2   2  11      998.28     1014.57     29.76 o 
   3   2  11      257.81      255.09     23.13 o 
   4   2  11      243.25      232.56     26.25 o 
   5   2  11      167.51      176.00     23.06 o 
   6   2  11      222.96      251.41     28.48 o 
   7   2  11      140.79       98.97     22.17 o 
   8   2  11        4.82      -21.78     16.35 o 
 -10   3  11        4.42       12.70     17.80 o 
  -9   3  11       30.66       56.14     18.80 o 
  -8   3  11        9.31        1.02     12.68 o 
  -7   3  11        6.64       22.32     14.93 o 
  -6   3  11       50.34       38.65     14.88 o 
  -5   3  11       53.37       48.00     23.42 o 
  -4   3  11       31.61       37.21     12.93 o 
  -3   3  11       32.48       31.94     10.54 o 
  -2   3  11      727.46      718.73     23.61 o 
  -1   3  11      457.11      519.08     17.59 o 
   0   3  11     1160.35     1131.08     26.36 o 
   1   3  11      235.04      252.69     18.10 o 
   2   3  11      110.82      123.96     15.25 o 
   3   3  11       54.95       50.44     15.57 o 
   4   3  11      150.01      131.51     25.18 o 
   5   3  11        0.16       -1.21     13.25 o 
   6   3  11       89.60       33.40     30.09 o 
   7   3  11        2.02        0.52     15.56 o 
   8   3  11       18.35      -18.00     17.96 o 
 -10   4  11       64.98       49.59     21.85 o 
  -9   4  11      154.29      126.41     24.10 o 
  -8   4  11       60.46       94.71     20.68 o 
  -7   4  11      101.58      103.14     26.02 o 
  -6   4  11      508.45      516.14     35.41 o 
  -5   4  11      187.29      219.75     24.22 o 
  -4   4  11      497.79      540.21     35.26 o 
  -3   4  11      720.42      664.28     34.30 o 
  -2   4  11     2395.24     2415.52     45.83 o 
  -1   4  11     1541.41     1526.16     33.49 o 
   0   4  11       13.82       20.51      8.99 o 
   1   4  11      562.01      555.27     24.41 o 
   2   4  11      413.55      424.10     23.36 o 
   3   4  11     2082.39     2068.30     46.87 o 
   4   4  11        1.53        3.04     13.29 o 
   5   4  11      393.84      382.41     41.28 o 
   6   4  11      200.96      231.64     30.32 o 
   7   4  11      116.97      142.21     30.67 o 
  -9   5  11        6.01       25.75     18.85 o 
  -8   5  11       48.46       32.24     16.75 o 
  -7   5  11       37.43       23.06     15.77 o 
  -6   5  11      378.88      375.15     45.67 o 
  -5   5  11      165.73      162.69     21.71 o 
  -4   5  11      295.43      320.31     29.60 o 
  -3   5  11        1.54       -9.69     11.80 o 
  -2   5  11       11.57        8.59     10.83 o 
  -1   5  11     1287.07     1313.87     32.28 o 
   0   5  11       55.09       44.39     12.07 o 
   1   5  11       68.74       80.68     16.15 o 
   2   5  11      802.82      907.25     32.12 o 
   3   5  11       52.18       85.19     15.16 o 
   4   5  11      137.38      134.87     20.59 o 
   5   5  11        3.83       12.26     14.66 o 
   6   5  11       18.88       24.62     17.87 o 
   7   5  11        6.28        1.09     19.87 o 
  -9   6  11        1.64       -0.75     16.97 o 
  -8   6  11        4.77       -7.83     14.29 o 
  -7   6  11       28.71       36.17     16.88 o 
  -6   6  11      127.34      123.47     22.05 o 
  -5   6  11       31.12       -1.84     11.55 o 
  -4   6  11       39.48       32.69     15.05 o 
  -3   6  11       14.38       14.69     12.22 o 
  -2   6  11      488.53      545.77     44.49 o 
  -1   6  11        5.57       13.71     11.61 o 
   0   6  11        4.66        2.95      8.82 o 
   1   6  11       21.86       22.03     17.51 o 
   2   6  11      625.88      757.95     32.07 o 
   3   6  11      528.56      538.40     38.30 o 
   4   6  11       13.97        5.10     13.39 o 
   5   6  11       26.37       32.81     16.71 o 
   6   6  11      101.92       56.83     34.66 o 
   7   6  11      125.96      113.43     32.23 o 
  -8   7  11       24.46       16.49     22.70 o 
  -7   7  11       16.66       14.79     16.92 o 
  -6   7  11      594.20      604.18     40.49 o 
  -5   7  11      300.87      298.32     29.45 o 
  -4   7  11        0.70        1.28     12.25 o 
  -3   7  11      436.96      425.70     44.59 o 
  -2   7  11      680.26      679.63     36.53 o 
  -1   7  11      178.33      158.24     20.84 o 
   0   7  11       59.20       15.12     14.92 o 
   1   7  11       16.65       13.60     10.97 o 
   2   7  11      895.58      907.53     35.79 o 
   3   7  11      870.20      860.50     52.85 o 
   4   7  11       70.29       52.35     32.30 o 
   5   7  11       41.20       22.74     26.11 o 
   6   7  11      139.16      142.97     29.84 o 
  -7   8  11       53.40       17.22     18.48 o 
  -6   8  11       56.61       37.84     24.97 o 
  -5   8  11        2.46      -10.12     13.73 o 
  -4   8  11      123.39      100.79     22.21 o 
  -3   8  11      121.53       93.79     19.39 o 
  -2   8  11        1.28        0.91     12.67 o 
  -1   8  11        2.75        7.88     12.30 o 
   0   8  11        2.16        7.00     15.39 o 
   1   8  11       65.56      101.36     21.36 o 
   2   8  11       99.93       65.24     15.26 o 
   3   8  11        4.63       -4.14     15.92 o 
   4   8  11       10.13       13.86     18.82 o 
   5   8  11        7.35       36.20     24.08 o 
  -6   9  11       18.91       21.92     19.18 o 
  -5   9  11       22.35       31.74     28.26 o 
  -4   9  11      166.34      170.98     25.16 o 
  -3   9  11       35.01       39.42     16.71 o 
  -2   9  11      998.23      983.56     65.34 o 
  -1   9  11      126.81      179.39     25.37 o 
   0   9  11       19.94       25.27     23.54 o 
   1   9  11      202.30      177.67     28.05 o 
   2   9  11       44.49        0.26     40.40 o 
   3   9  11      158.73      194.51     53.65 o 
   4   9  11       10.13       11.25     23.59 o 
  -5  10  11       64.83       54.84     22.08 o 
  -4  10  11       66.67       71.07     25.34 o 
  -3  10  11        8.17        1.21     15.25 o 
  -2  10  11      410.35      411.37     36.11 o 
  -1  10  11      115.27      106.12     29.74 o 
   0  10  11       41.66       35.22     20.11 o 
   1  10  11       69.71      106.97     33.54 o 
   2  10  11      148.53      133.63     35.87 o 
  -1  11  11       18.19        1.10     26.75 o 
 -10   0  12       12.68       -6.72     32.38 o 
  -9   0  12      274.32      332.84     67.74 o 
  -8   0  12      227.57      277.98     60.28 o 
  -7   0  12      230.84      275.16     36.59 o 
  -6   0  12     2352.89     2416.25     81.09 o 
  -5   0  12     2989.70     3191.33     68.44 o 
  -4   0  12      395.44      398.16     26.55 o 
  -3   0  12     1442.42     1517.56     37.49 o 
  -2   0  12      302.78      325.01     26.83 o 
  -1   0  12     2031.13     1949.81     48.57 o 
   0   0  12     7206.24     7170.53    105.40 o 
   1   0  12      614.92      641.39     29.59 o 
   2   0  12     1088.50     1108.99     52.79 o 
   3   0  12     2213.94     2213.09     78.12 o 
   4   0  12      505.59      549.78     79.27 o 
   5   0  12       40.77       22.63     21.88 o 
   6   0  12      162.76      159.93     34.44 o 
   7   0  12       86.53       42.76     33.36 o 
   8   0  12       38.77       36.81     30.34 o 
 -10   1  12       53.55       68.53     32.10 o 
  -9   1  12      129.52      154.75     34.69 o 
  -8   1  12       39.93       10.10     17.30 o 
  -7   1  12        0.50       -6.40     13.99 o 
  -6   1  12     1207.73     1144.30     35.18 o 
  -5   1  12        3.12        4.29      9.18 o 
  -4   1  12      319.25      281.77     19.16 o 
  -3   1  12      337.69      348.44     14.48 o 
  -2   1  12       13.75       21.27      7.54 o 
  -1   1  12      983.14     1026.01     25.17 o 
   0   1  12      303.62      314.24     17.09 o 
   1   1  12      118.11      109.45     13.31 o 
   2   1  12       39.54       38.32     13.54 o 
   3   1  12      278.30      263.38     24.49 o 
   4   1  12       40.19       44.90     19.16 o 
   5   1  12        0.28       -4.08     13.36 o 
   6   1  12       61.91       28.37     28.30 o 
   7   1  12        6.14        6.25     16.94 o 
   8   1  12       40.52       50.75     21.92 o 
 -10   2  12        0.75       27.36     28.09 o 
  -9   2  12        1.86        3.26     20.19 o 
  -8   2  12      164.90      183.41     26.21 o 
  -7   2  12      286.18      267.06     26.08 o 
  -6   2  12       93.43      124.69     26.40 o 
  -5   2  12      804.25      898.15     36.22 o 
  -4   2  12       99.55       95.66     12.51 o 
  -3   2  12       18.31       11.20     11.62 o 
  -2   2  12      514.04      456.03     20.13 o 
  -1   2  12      604.10      581.31     20.20 o 
   0   2  12      215.54      216.63     14.45 o 
   1   2  12       41.31       41.64     10.99 o 
   2   2  12      562.81      596.72     25.59 o 
   3   2  12      586.30      610.81     33.10 o 
   4   2  12      170.03      125.76     20.13 o 
   5   2  12       49.13       32.09     17.85 o 
   6   2  12      121.31      132.12     22.66 o 
   7   2  12      127.10      162.09     26.80 o 
   8   2  12       21.28       21.40     20.79 o 
 -10   3  12       15.89       -2.97     20.86 o 
  -9   3  12      107.40      172.26     42.21 o 
  -8   3  12      352.41      365.13     31.98 o 
  -7   3  12      248.24      226.28     25.86 o 
  -6   3  12       81.63       88.77     18.41 o 
  -5   3  12     2052.64     2044.45     62.31 o 
  -4   3  12      824.58      844.46     36.21 o 
  -3   3  12       53.43       44.85     13.82 o 
  -2   3  12     1869.16     1848.88     37.08 o 
  -1   3  12      620.00      654.60     23.81 o 
   0   3  12     2012.42     1946.34     35.79 o 
   1   3  12       11.56       12.99     10.20 o 
   2   3  12       55.53       48.46     12.68 o 
   3   3  12      584.78      611.09     33.63 o 
   4   3  12      824.26      873.23     62.09 o 
   5   3  12       58.19       59.35     18.46 o 
   6   3  12      246.38      281.18     30.41 o 
   7   3  12      164.34      150.64     25.41 o 
  -9   4  12       36.31       10.54     17.04 o 
  -8   4  12        7.13       10.29     15.83 o 
  -7   4  12       63.11       67.30     21.44 o 
  -6   4  12        0.03       -4.75     13.08 o 
  -5   4  12      772.16      774.20     38.13 o 
  -4   4  12      135.23      115.67     18.72 o 
  -3   4  12      162.16      169.21     20.01 o 
  -2   4  12      158.77      182.52     15.81 o 
  -1   4  12       86.19       93.35     12.56 o 
   0   4  12      712.78      770.55     28.33 o 
   1   4  12      232.93      282.43     20.14 o 
   2   4  12       79.87       67.95     13.71 o 
   3   4  12       30.29       37.96     14.57 o 
   4   4  12       53.29       45.54     16.11 o 
   5   4  12      184.82      163.68     23.73 o 
   6   4  12       12.67       21.30     16.51 o 
   7   4  12        8.89       14.43     19.54 o 
  -9   5  12       49.96       61.08     23.42 o 
  -8   5  12       61.14       41.97     17.96 o 
  -7   5  12        2.00        2.58     13.88 o 
  -6   5  12      157.31      146.49     23.02 o 
  -5   5  12      105.35      111.41     20.40 o 
  -4   5  12      686.82      641.59     35.56 o 
  -3   5  12      294.30      280.94     30.92 o 
  -2   5  12      582.63      605.11     32.44 o 
  -1   5  12      936.41      877.36     28.16 o 
   0   5  12      108.35      111.26     13.54 o 
   1   5  12      356.03      365.36     26.76 o 
   2   5  12      233.22      201.61     22.64 o 
   3   5  12      554.54      594.69     29.77 o 
   4   5  12      301.68      281.08     28.07 o 
   5   5  12      171.61      205.58     26.44 o 
   6   5  12      120.11      142.25     25.47 o 
   7   5  12      114.84      172.21     33.39 o 
  -8   6  12       95.12       88.69     22.66 o 
  -7   6  12       22.75       31.82     17.75 o 
  -6   6  12      118.44      161.97     24.04 o 
  -5   6  12      486.64      479.87     47.27 o 
  -4   6  12      181.14      185.15     24.13 o 
  -3   6  12        4.07      -20.70     13.80 o 
  -2   6  12     1005.85     1007.25     48.19 o 
  -1   6  12      159.23      125.44     20.24 o 
   0   6  12      256.82      259.61     23.77 o 
   1   6  12        0.07       -1.98      9.01 o 
   2   6  12      468.03      524.37     37.82 o 
   3   6  12      891.20      855.03     40.98 o 
   4   6  12       53.12       39.84     16.51 o 
   5   6  12      214.63      181.07     25.81 o 
   6   6  12       33.40       26.14     22.00 o 
  -8   7  12        1.21        1.01     17.94 o 
  -7   7  12       23.37       18.25     18.20 o 
  -6   7  12        5.20      -20.47     13.65 o 
  -5   7  12        0.74       10.29     14.36 o 
  -4   7  12        7.48       -2.88     13.51 o 
  -3   7  12       28.19       12.18     14.65 o 
  -2   7  12      120.86      104.77     18.86 o 
  -1   7  12      280.20      292.83     26.77 o 
   0   7  12       49.60       33.00     16.75 o 
   1   7  12       12.09       28.42     15.82 o 
   2   7  12       32.45       24.04     12.21 o 
   3   7  12        0.04        0.93     13.72 o 
   4   7  12        0.45        9.24     18.18 o 
   5   7  12       10.63        9.63     24.34 o 
  -7   8  12        3.75      -18.09     36.85 o 
  -6   8  12       41.84       49.97     19.72 o 
  -5   8  12        1.42      -11.47     14.15 o 
  -4   8  12        8.51       11.89     15.25 o 
  -3   8  12       62.48       71.43     18.67 o 
  -2   8  12      117.98       75.00     18.87 o 
  -1   8  12      633.12      623.80     37.24 o 
   0   8  12      162.09      193.26     43.33 o 
   1   8  12        9.44       28.77     30.45 o 
   2   8  12      406.06      385.89     31.80 o 
   3   8  12      274.63      267.58     34.20 o 
   4   8  12      106.76       83.84     29.55 o 
   5   8  12        4.68      -15.11     25.85 o 
  -6   9  12       11.26       10.26     29.16 o 
  -5   9  12      108.70      119.03     30.17 o 
  -4   9  12      102.10      116.97     22.95 o 
  -3   9  12       10.28       -7.12     14.45 o 
  -2   9  12      110.50       91.94     22.42 o 
  -1   9  12      304.93      332.69     47.19 o 
   0   9  12       66.30       68.53     22.04 o 
   1   9  12        7.74       15.72     16.73 o 
   2   9  12       87.84       67.04     28.15 o 
   3   9  12      167.89      185.85     55.29 o 
  -4  10  12      100.00       68.72     21.39 o 
  -3  10  12       15.39        9.65     16.95 o 
  -2  10  12       40.58       44.05     20.03 o 
  -1  10  12      143.83      150.74     42.20 o 
   0  10  12        5.00       -0.77     18.27 o 
   1  10  12       10.25       22.54     23.42 o 
   2  10  12        0.88        1.78     21.97 o 
 -10   1  13        3.68      -19.49     23.20 o 
  -9   1  13       40.24       60.63     27.91 o 
  -8   1  13      163.72      155.01     39.97 o 
  -7   1  13      228.16      236.50     30.55 o 
  -6   1  13        5.13        2.82     14.81 o 
  -5   1  13      695.40      722.56     29.03 o 
  -4   1  13      501.95      543.61     22.40 o 
  -3   1  13      548.40      532.46     31.25 o 
  -2   1  13        9.01       -2.86      7.73 o 
  -1   1  13     1008.12      950.69     25.37 o 
   0   1  13     1485.87     1413.27     30.70 o 
   1   1  13      315.89      321.90     19.96 o 
   2   1  13      146.22      156.23     19.73 o 
   3   1  13     1411.70     1396.84     48.74 o 
   4   1  13      743.32      716.91     37.87 o 
   5   1  13       56.04       37.04     16.56 o 
   6   1  13       17.04        5.25     16.51 o 
   7   1  13       82.09       79.59     22.85 o 
 -10   2  13        3.57       -7.26     25.40 o 
  -9   2  13       32.27       26.29     21.13 o 
  -8   2  13       72.65      127.67     27.63 o 
  -7   2  13        9.32      -13.31     11.96 o 
  -6   2  13        4.57       13.83     13.30 o 
  -5   2  13      158.96      141.98     19.55 o 
  -4   2  13      499.99      573.22     23.05 o 
  -3   2  13      441.98      457.83     21.62 o 
  -2   2  13       12.28        7.33      8.66 o 
  -1   2  13     1283.22     1313.88     33.78 o 
   0   2  13     1991.42     1947.36     36.44 o 
   1   2  13      394.40      441.40     23.15 o 
   2   2  13        8.25       -5.21     11.60 o 
   3   2  13      354.62      356.83     27.80 o 
   4   2  13      651.24      645.45     37.19 o 
   5   2  13       18.87        7.01     15.20 o 
   6   2  13       20.68        2.42     16.31 o 
   7   2  13       62.30       57.88     22.50 o 
  -9   3  13        5.41        1.48     20.36 o 
  -8   3  13       16.96       41.33     17.25 o 
  -7   3  13      215.62      215.12     26.10 o 
  -6   3  13       64.02       56.27     16.90 o 
  -5   3  13      471.19      465.33     50.02 o 
  -4   3  13       62.62       59.46     15.23 o 
  -3   3  13       63.07       54.40     12.12 o 
  -2   3  13      127.35      157.49     14.55 o 
  -1   3  13      475.06      429.07     20.86 o 
   0   3  13       38.48       42.07     11.04 o 
   1   3  13      202.49      193.30     18.05 o 
   2   3  13       42.13       20.25     14.07 o 
   3   3  13      181.97      193.10     23.27 o 
   4   3  13      173.89      115.10     20.73 o 
   5   3  13        5.31       -1.93     14.74 o 
   6   3  13      116.44      104.71     26.69 o 
   7   3  13       10.10       24.91     20.78 o 
  -9   4  13      112.60      148.75     26.83 o 
  -8   4  13      164.25      204.37     71.91 o 
  -7   4  13      235.68      230.32     27.08 o 
  -6   4  13       74.11       67.91     17.85 o 
  -5   4  13     2480.08     2568.93     70.64 o 
  -4   4  13     1350.29     1362.20     65.87 o 
  -3   4  13        3.38       -7.00     10.75 o 
  -2   4  13      618.03      627.56     33.31 o 
  -1   4  13     1549.18     1590.24     45.90 o 
   0   4  13      189.67      209.98     22.00 o 
   1   4  13      307.85      259.81     30.85 o 
   2   4  13      160.15      107.86     15.82 o 
   3   4  13      902.46     1070.59     43.62 o 
   4   4  13     1284.27     1277.78     49.50 o 
   5   4  13        6.71       12.78     15.55 o 
   6   4  13      207.24      192.90     27.98 o 
   7   4  13      116.00      110.34     25.16 o 
  -9   5  13       15.30       19.62     19.86 o 
  -8   5  13       57.69       45.35     24.55 o 
  -7   5  13      114.05      116.00     23.13 o 
  -6   5  13       63.41       45.09     15.64 o 
  -5   5  13      638.79      689.16     40.89 o 
  -4   5  13      473.40      493.54     33.18 o 
  -3   5  13       72.52       42.28     17.71 o 
  -2   5  13      945.21      931.64     38.95 o 
  -1   5  13      110.38      123.40     14.48 o 
   0   5  13       63.93       37.75     11.94 o 
   1   5  13      129.34      137.83     19.89 o 
   2   5  13      344.63      348.16     28.23 o 
   3   5  13      244.09      235.41     30.98 o 
   4   5  13      225.72      247.22     27.87 o 
   5   5  13       21.52       24.41     16.69 o 
   6   5  13       12.29       41.98     19.49 o 
  -8   6  13       67.46       66.84     21.85 o 
  -7   6  13        6.27        7.99     20.23 o 
  -6   6  13      106.50      108.88     24.32 o 
  -5   6  13        1.15       -6.22     12.61 o 
  -4   6  13       84.15       65.13     17.14 o 
  -3   6  13      268.72      277.34     27.28 o 
  -2   6  13      560.50      587.26     34.45 o 
  -1   6  13      580.15      616.16     34.16 o 
   0   6  13      848.89      786.50     33.27 o 
   1   6  13      207.25      170.44     19.19 o 
   2   6  13      535.71      455.01     66.78 o 
   3   6  13      143.23      176.04     34.83 o 
   4   6  13      164.82      184.69     29.87 o 
   5   6  13       18.29       69.17     23.96 o 
   6   6  13       11.39      -10.87     20.53 o 
  -7   7  13       37.38       43.81     23.11 o 
  -6   7  13      139.58      144.49     24.57 o 
  -5   7  13      296.91      351.52     58.79 o 
  -4   7  13       26.26       23.35     14.94 o 
  -3   7  13      517.74      490.71     35.52 o 
  -2   7  13       95.85       70.72     26.32 o 
  -1   7  13      832.34      830.52     42.17 o 
   0   7  13      966.14     1045.91     60.40 o 
   1   7  13      147.38      141.82     21.80 o 
   2   7  13      189.04      179.45     19.93 o 
   3   7  13      305.15      294.97     30.01 o 
   4   7  13      242.57      235.95     34.30 o 
   5   7  13        2.38        7.28     22.90 o 
  -6   8  13      106.58       84.62     23.34 o 
  -5   8  13        3.81       -2.07     15.72 o 
  -4   8  13        7.42        1.47     21.22 o 
  -3   8  13       97.08       75.28     25.72 o 
  -2   8  13       11.65       19.19     14.95 o 
  -1   8  13      153.14      127.72     30.54 o 
   0   8  13       47.97       89.76     22.41 o 
   1   8  13        0.53       -8.84     16.05 o 
   2   8  13       58.88       50.13     16.71 o 
   3   8  13       14.90       18.40     16.19 o 
   4   8  13       12.40        8.69     23.70 o 
  -5   9  13        9.36      -10.87     16.37 o 
  -4   9  13      247.51      185.30     27.56 o 
  -3   9  13        7.14       13.55     16.31 o 
  -2   9  13       49.54       32.97     17.88 o 
  -1   9  13      231.49      231.83     32.39 o 
   0   9  13       55.56       35.83     19.77 o 
   1   9  13        1.18       -5.74     16.78 o 
   2   9  13       31.33       -2.92     23.66 o 
   3   9  13       40.81       48.06     46.56 o 
  -3  10  13       75.89       71.16     22.70 o 
  -2  10  13        2.70       -4.39     30.70 o 
  -1  10  13       75.77       62.67     24.18 o 
   0  10  13       84.44       46.10     23.43 o 
   1  10  13       12.09       -8.88     24.36 o 
 -10   0  14        5.16       17.36     41.80 o 
  -9   0  14       68.17       50.67     38.16 o 
  -8   0  14      178.31      140.43     47.31 o 
  -7   0  14      216.72      170.11     47.59 o 
  -6   0  14      455.91      446.06     42.50 o 
  -5   0  14       27.01       79.34     24.63 o 
  -4   0  14      322.74      457.22     83.14 o 
  -3   0  14      683.88      666.86     29.32 o 
  -2   0  14      805.61      820.98     38.15 o 
  -1   0  14      290.98      306.55     25.31 o 
   0   0  14     1515.73     1573.34     47.27 o 
   1   0  14     1579.39     1530.15     63.13 o 
   2   0  14      301.88      314.24     41.15 o 
   3   0  14      916.30      973.98     59.40 o 
   4   0  14     1296.50     1274.93     67.29 o 
   5   0  14      428.74      367.91     47.13 o 
   6   0  14        4.03        7.36     25.83 o 
   7   0  14       58.97       34.95     32.03 o 
 -10   1  14        2.17       -5.36     25.42 o 
  -9   1  14        0.06       22.66     22.33 o 
  -8   1  14      126.42      124.86     31.63 o 
  -7   1  14        1.46      -19.64     13.10 o 
  -6   1  14      203.70      199.45     31.15 o 
  -5   1  14        6.32       18.27     10.72 o 
  -4   1  14       20.00       30.67     10.24 o 
  -3   1  14       98.59      124.90     12.88 o 
  -2   1  14       53.00       42.61     10.26 o 
  -1   1  14      730.06      750.96     24.37 o 
   0   1  14      148.92      142.05     14.66 o 
   1   1  14      702.82      742.73     44.19 o 
   2   1  14       32.51       22.15     14.09 o 
   3   1  14       81.61       50.46     16.29 o 
   4   1  14      144.16      158.07     22.66 o 
   5   1  14       42.46        8.85     24.36 o 
   6   1  14        0.01       -8.07     16.62 o 
   7   1  14        2.43       -2.24     17.67 o 
  -9   2  14        0.38        0.35     25.94 o 
  -8   2  14       86.41       47.83     21.57 o 
  -7   2  14      235.06      231.67     31.01 o 
  -6   2  14       32.62       37.78     15.09 o 
  -5   2  14      117.04      135.23     19.40 o 
  -4   2  14      521.95      557.67     23.84 o 
  -3   2  14      260.24      296.08     19.30 o 
  -2   2  14        0.12       -7.65      7.98 o 
  -1   2  14      957.84      963.93     31.15 o 
   0   2  14      382.60      350.45     21.46 o 
   1   2  14      129.18      132.03     16.09 o 
   2   2  14       20.08       21.35     14.32 o 
   3   2  14       60.58       80.94     18.01 o 
   4   2  14      236.16      305.22     33.27 o 
   5   2  14      252.49      256.19     29.29 o 
   6   2  14       19.78       11.86     16.76 o 
   7   2  14       80.59       76.92     23.56 o 
  -9   3  14       16.96       20.91     27.43 o 
  -8   3  14      147.73      143.78     24.42 o 
  -7   3  14      255.75      283.54     58.32 o 
  -6   3  14        8.43       33.05     14.72 o 
  -5   3  14       65.58       61.43     22.61 o 
  -4   3  14     1982.41     2013.11     66.37 o 
  -3   3  14      456.43      511.01     25.94 o 
  -2   3  14        4.87        1.34      9.47 o 
  -1   3  14     2074.50     2110.07     42.02 o 
   0   3  14      343.72      365.03     26.10 o 
   1   3  14      419.76      475.13     26.96 o 
   2   3  14      942.24      953.53     40.31 o 
   3   3  14       45.16       59.81     17.28 o 
   4   3  14     1329.60     1356.10     50.74 o 
   5   3  14      294.72      233.68     28.33 o 
   6   3  14       28.33       18.39     19.05 o 
  -9   4  14       15.34       12.68     17.80 o 
  -8   4  14        0.13       17.71     16.51 o 
  -7   4  14        0.77      -12.71     14.23 o 
  -6   4  14       35.43       54.05     17.21 o 
  -5   4  14      201.97      151.71     31.76 o 
  -4   4  14        0.31        0.79     11.64 o 
  -3   4  14       32.32       35.57     13.64 o 
  -2   4  14       44.19       32.05     10.39 o 
  -1   4  14      354.39      393.34     21.80 o 
   0   4  14      374.41      340.87     26.51 o 
   1   4  14      107.55       76.88     24.09 o 
   2   4  14      230.06      295.56     33.26 o 
   3   4  14       63.33       30.87     16.41 o 
   4   4  14      151.63      115.80     22.78 o 
   5   4  14        3.87        4.26     16.06 o 
   6   4  14        0.07       16.12     17.93 o 
  -8   5  14       80.75       66.63     21.55 o 
  -7   5  14      346.84      326.63     33.05 o 
  -6   5  14      189.79      185.86     25.65 o 
  -5   5  14       61.33       68.78     18.54 o 
  -4   5  14      631.35      696.01     40.93 o 
  -3   5  14      286.94      283.43     27.12 o 
  -2   5  14      379.66      405.64     29.76 o 
  -1   5  14      121.28      136.28     18.21 o 
   0   5  14      587.62      590.66     44.51 o 
   1   5  14       18.32       37.72     15.00 o 
   2   5  14      105.59       88.57     18.38 o 
   3   5  14      405.71      393.45     38.26 o 
   4   5  14      118.93      202.59     35.30 o 
   5   5  14      186.37      195.46     27.16 o 
   6   5  14       16.31       29.31     20.71 o 
  -8   6  14      138.82      117.82     25.40 o 
  -7   6  14      264.14      294.26     32.53 o 
  -6   6  14       12.95       36.41     17.31 o 
  -5   6  14       66.92       53.07     22.18 o 
  -4   6  14      827.12      921.43     51.72 o 
  -3   6  14      182.76      200.39     29.36 o 
  -2   6  14       94.30       68.42     16.16 o 
  -1   6  14      292.76      318.45     33.50 o 
   0   6  14      421.61      428.17     31.43 o 
   1   6  14      936.16      931.54     37.49 o 
   2   6  14       12.51       31.05     20.25 o 
   3   6  14      220.59      214.29     30.67 o 
   4   6  14      121.91      145.56     29.12 o 
   5   6  14      146.42      164.48     31.76 o 
  -7   7  14        6.32       -6.05     16.48 o 
  -6   7  14       17.14        9.19     17.07 o 
  -5   7  14       52.30       43.06     17.45 o 
  -4   7  14      126.10      110.23     20.92 o 
  -3   7  14       86.85       49.28     17.17 o 
  -2   7  14       29.50       18.09     14.99 o 
  -1   7  14      128.47      119.30     24.21 o 
   0   7  14       91.57       71.91     20.63 o 
   1   7  14       20.25        9.87     13.60 o 
   2   7  14       22.55       23.31     13.13 o 
   3   7  14        0.31        4.57     14.62 o 
   4   7  14        2.46       -4.47     19.71 o 
  -6   8  14        2.18      -16.19     16.73 o 
  -5   8  14       12.42       -3.98     16.59 o 
  -4   8  14       34.91       -1.04     14.62 o 
  -3   8  14      336.98      358.96     33.37 o 
  -2   8  14      106.68       92.53     19.61 o 
  -1   8  14       51.76       69.88     30.55 o 
   0   8  14      790.54      780.15     50.14 o 
   1   8  14      313.09      304.51     43.43 o 
   2   8  14        0.44       -2.26     14.17 o 
   3   8  14       47.09       57.97     22.20 o 
  -5   9  14       19.91       21.32     19.59 o 
  -4   9  14      149.84      149.16     26.91 o 
  -3   9  14      139.71      147.30     25.02 o 
  -2   9  14       95.85       87.34     41.04 o 
  -1   9  14       47.90       74.83     23.05 o 
   0   9  14       60.50       29.94     20.12 o 
   1   9  14      127.03      124.16     27.51 o 
   2   9  14       10.09       22.06     23.74 o 
  -9   1  15        7.12       20.84     36.25 o 
  -8   1  15       44.53       42.72     28.41 o 
  -7   1  15      166.77      134.00     53.34 o 
  -6   1  15      209.30      251.79     49.10 o 
  -5   1  15       37.82       37.33     13.81 o 
  -4   1  15      343.37      383.45     21.23 o 
  -3   1  15      440.20      500.34     21.51 o 
  -2   1  15      261.60      267.49     20.42 o 
  -1   1  15       53.65       42.83     10.54 o 
   0   1  15     1821.35     1820.44     54.09 o 
   1   1  15      284.36      266.90     30.45 o 
   2   1  15        2.89       -2.62     12.32 o 
   3   1  15       23.18       16.86     13.98 o 
   4   1  15      185.75      234.40     32.92 o 
   5   1  15      796.10      764.78     44.88 o 
   6   1  15        1.36        7.90     18.64 o 
  -9   2  15        0.46      -28.18     31.35 o 
  -8   2  15        2.12       -7.33     17.39 o 
  -7   2  15        4.48       -5.42     14.97 o 
  -6   2  15      101.06       87.89     22.60 o 
  -5   2  15       20.94       25.27     14.12 o 
  -4   2  15      188.52      186.76     16.57 o 
  -3   2  15      671.39      701.03     27.56 o 
  -2   2  15      185.23      190.52     17.14 o 
  -1   2  15      747.41      770.71     29.85 o 
   0   2  15     1240.06     1340.46     43.13 o 
   1   2  15       59.18       53.00     15.77 o 
   2   2  15      109.88      103.52     19.47 o 
   3   2  15       42.31       17.22     14.61 o 
   4   2  15      498.61      549.74     37.70 o 
   5   2  15      431.59      445.32     37.25 o 
   6   2  15        2.37       -3.56     17.43 o 
  -9   3  15        0.72       25.54     20.79 o 
  -8   3  15        8.70       15.23     18.61 o 
  -7   3  15      170.24      174.46     24.48 o 
  -6   3  15       72.82       43.05     19.74 o 
  -5   3  15        0.21      -15.20     11.77 o 
  -4   3  15      164.50      149.37     20.35 o 
  -3   3  15       69.56       86.43     17.39 o 
  -2   3  15       14.60        2.56     10.75 o 
  -1   3  15      572.19      598.90     28.49 o 
   0   3  15      125.71      138.47     20.27 o 
   1   3  15      244.85      278.55     30.29 o 
   2   3  15        8.21        5.45     13.91 o 
   3   3  15       75.13       99.11     20.46 o 
   4   3  15       89.43       58.05     18.48 o 
   5   3  15        6.48       -9.20     16.17 o 
   6   3  15       50.61       82.95     23.12 o 
  -8   4  15       78.85       88.75     22.44 o 
  -7   4  15      506.56      437.22     36.18 o 
  -6   4  15      135.84       95.90     28.20 o 
  -5   4  15      180.05      177.94     23.60 o 
  -4   4  15      666.54      693.98     37.84 o 
  -3   4  15      220.72      255.87     25.23 o 
  -2   4  15      345.45      361.68     25.47 o 
  -1   4  15      186.51      227.02     20.97 o 
   0   4  15      727.86      742.64     45.42 o 
   1   4  15     1158.16     1148.78     44.02 o 
   2   4  15      588.88      534.25     46.50 o 
   3   4  15       59.49       29.66     25.58 o 
   4   4  15      479.96      485.13     60.77 o 
   5   4  15      406.05      455.43     37.42 o 
   6   4  15        0.64       -3.46     19.52 o 
  -8   5  15       35.96       26.46     18.84 o 
  -7   5  15      221.07      199.08     36.63 o 
  -6   5  15        3.07        5.65     15.30 o 
  -5   5  15        8.33        5.77     17.74 o 
  -4   5  15        2.40      -13.48     11.65 o 
  -3   5  15      133.22      114.23     19.95 o 
  -2   5  15       14.63        4.85     12.80 o 
  -1   5  15        7.01        7.39     12.16 o 
   0   5  15      685.00      738.12     35.38 o 
   1   5  15       34.62       45.48     15.24 o 
   2   5  15       21.81       19.62     18.98 o 
   3   5  15        1.83       24.69     21.63 o 
   4   5  15      198.17      294.02     37.84 o 
   5   5  15      138.37      155.08     31.99 o 
  -7   6  15        2.02       14.83     18.22 o 
  -6   6  15      160.00      165.24     27.06 o 
  -5   6  15      131.05       70.75     20.12 o 
  -4   6  15      231.21      207.69     34.82 o 
  -3   6  15      282.86      247.63     27.03 o 
  -2   6  15      180.88      187.29     24.96 o 
  -1   6  15        2.20       -4.31     19.40 o 
   0   6  15      316.36      314.09     28.79 o 
   1   6  15      227.10      234.91     23.11 o 
   2   6  15        0.97        6.52     20.54 o 
   3   6  15        2.11      -20.37     17.71 o 
   4   6  15       10.08       36.23     22.32 o 
  -7   7  15      139.62      102.70     25.07 o 
  -6   7  15      119.58      125.92     25.31 o 
  -5   7  15       58.19       41.18     18.22 o 
  -4   7  15      383.69      418.21     36.93 o 
  -3   7  15      861.00      844.08     49.93 o 
  -2   7  15      308.33      280.36     34.19 o 
  -1   7  15        1.43       -3.93     15.94 o 
   0   7  15      394.27      382.26     32.72 o 
   1   7  15      352.52      279.20     28.94 o 
   2   7  15      107.40       76.78     17.62 o 
   3   7  15        4.00       33.25     17.76 o 
   4   7  15       89.03       44.16     34.55 o 
  -5   8  15      121.16       87.29     24.00 o 
  -4   8  15       49.96       42.28     18.98 o 
  -3   8  15      276.59      280.56     31.60 o 
  -2   8  15        0.07       11.61     17.62 o 
  -1   8  15      103.98       69.65     25.00 o 
   0   8  15       22.05       12.43     18.67 o 
   1   8  15       18.45       10.47     18.51 o 
   2   8  15       80.62       33.72     24.08 o 
  -4   9  15      144.76      129.50     37.43 o 
  -3   9  15        0.72       18.77     18.39 o 
  -2   9  15       36.00        2.44     20.27 o 
  -1   9  15        0.01       20.60     29.66 o 
   0   9  15       42.05       25.82     19.82 o 
   1   9  15      184.33      179.16     31.28 o 
  -9   0  16       24.25       -5.60     27.90 o 
  -8   0  16      312.28      265.10     61.21 o 
  -7   0  16      312.47      371.20     70.17 o 
  -6   0  16      126.92      176.98     33.15 o 
  -5   0  16      220.98      251.28     36.99 o 
  -4   0  16       12.30        3.50     13.49 o 
  -3   0  16      890.30      898.46     43.60 o 
  -2   0  16     1942.24     1901.63     55.92 o 
  -1   0  16      177.61      230.27     24.66 o 
   0   0  16     4019.24     3993.32    196.47 o 
   1   0  16      409.09      400.96     65.78 o 
   2   0  16       61.82       95.04     32.47 o 
   3   0  16       40.30       46.37     24.29 o 
   4   0  16        1.33       18.28     24.87 o 
   5   0  16      360.00      415.10     84.31 o 
   6   0  16      311.35      310.96    120.65 o 
  -9   1  16        8.47      -16.36     22.45 o 
  -8   1  16      238.73      247.78     43.01 o 
  -7   1  16        9.29       14.11     17.88 o 
  -6   1  16       49.70       47.04     19.03 o 
  -5   1  16       36.75        6.39     12.49 o 
  -4   1  16        9.16        0.55      9.82 o 
  -3   1  16      498.97      550.65     28.55 o 
  -2   1  16       87.38       71.86     13.97 o 
  -1   1  16       55.04       50.84     13.11 o 
   0   1  16     1440.04     1561.27     46.18 o 
   1   1  16       11.59       -5.89     11.54 o 
   2   1  16      276.74      266.50     26.60 o 
   3   1  16        9.32       12.36     13.69 o 
   4   1  16        0.18        8.76     15.48 o 
   5   1  16       42.72       48.00     19.45 o 
   6   1  16      160.11      110.62     26.59 o 
  -9   2  16       33.22       36.93     30.98 o 
  -8   2  16        1.93       -8.29     16.76 o 
  -7   2  16       40.23       16.35     18.62 o 
  -6   2  16      311.77      324.00     38.29 o 
  -5   2  16        2.12        1.34     20.94 o 
  -4   2  16       78.29       65.37     13.21 o 
  -3   2  16      116.16      120.29     17.93 o 
  -2   2  16       16.70        3.51      9.38 o 
  -1   2  16      387.21      413.85     48.03 o 
   0   2  16        4.66        0.42     11.63 o 
   1   2  16      938.34      967.96     68.43 o 
   2   2  16      442.65      406.19     31.26 o 
   3   2  16        9.86       12.50     14.80 o 
   4   2  16      185.22      173.52     25.23 o 
   5   2  16      185.53      224.56     43.35 o 
   6   2  16       60.16       47.34     20.38 o 
  -8   3  16        1.80       -4.42     18.87 o 
  -7   3  16      130.43      139.82     28.59 o 
  -6   3  16      645.18      652.74     40.80 o 
  -5   3  16       25.60       23.53     16.39 o 
  -4   3  16      193.92      179.76     22.16 o 
  -3   3  16      291.06      288.77     31.08 o 
  -2   3  16      255.38      291.59     23.08 o 
  -1   3  16      277.06      264.10     22.29 o 
   0   3  16       25.71       24.24     15.60 o 
   1   3  16      388.40      462.02     40.54 o 
   2   3  16      997.63     1015.49     53.79 o 
   3   3  16        0.62        6.52     15.13 o 
   4   3  16      390.57      433.50     35.96 o 
   5   3  16      336.40      360.10     36.16 o 
  -8   4  16        0.25       16.94     21.13 o 
  -7   4  16       10.13       -5.65     18.99 o 
  -6   4  16       19.52       21.51     16.68 o 
  -5   4  16        5.55       13.26     15.00 o 
  -4   4  16       81.59       72.97     18.14 o 
  -3   4  16        4.71        1.15     12.46 o 
  -2   4  16       22.04        4.14     10.33 o 
  -1   4  16        5.33       13.45     11.47 o 
   0   4  16      158.57      118.75     19.59 o 
   1   4  16        0.07      -14.49     30.65 o 
   2   4  16       21.27       30.80     19.16 o 
   3   4  16        0.26      -17.50     17.50 o 
   4   4  16       14.56        0.18     27.73 o 
   5   4  16       29.30       30.62     28.04 o 
  -8   5  16        5.31       -3.89     16.90 o 
  -7   5  16       71.87       58.20     21.46 o 
  -6   5  16      407.05      452.66     38.27 o 
  -5   5  16      139.17      148.54     23.60 o 
  -4   5  16        0.20       12.37     19.19 o 
  -3   5  16      417.47      409.41     32.21 o 
  -2   5  16      656.23      672.34     46.06 o 
  -1   5  16       28.28       32.41     18.78 o 
   0   5  16       56.62       37.52     14.26 o 
   1   5  16      352.85      358.96     32.58 o 
   2   5  16      291.93      342.16     39.09 o 
   3   5  16      107.25      145.04     45.59 o 
   4   5  16       33.38       22.35     21.11 o 
  -7   6  16      103.79       83.67     22.72 o 
  -6   6  16      144.99      125.32     24.94 o 
  -5   6  16        4.94      -19.14     14.84 o 
  -4   6  16       13.51        4.55     14.70 o 
  -3   6  16      302.61      278.82     28.94 o 
  -2   6  16      415.00      401.99     39.36 o 
  -1   6  16      206.44      170.13     36.16 o 
   0   6  16      194.79      212.02     25.71 o 
   1   6  16      426.82      406.84     29.69 o 
   2   6  16      146.04      166.85     52.30 o 
   3   6  16       32.24       65.23     25.52 o 
   4   6  16       25.03      -19.23     21.20 o 
  -6   7  16       10.21       -1.48     21.67 o 
  -5   7  16       46.18       18.94     18.76 o 
  -4   7  16       54.25       27.28     19.11 o 
  -3   7  16       15.03       26.16     16.30 o 
  -2   7  16        0.86        7.61     17.49 o 
  -1   7  16        2.14       -0.67     17.82 o 
   0   7  16        4.83       15.16     16.07 o 
   1   7  16       23.43       30.64     16.23 o 
   2   7  16        3.04       29.75     19.47 o 
   3   7  16        0.01       10.61     17.26 o 
  -5   8  16      114.34      121.48     26.00 o 
  -4   8  16       29.14       79.03     40.19 o 
  -3   8  16      425.77      398.76     36.63 o 
  -2   8  16      275.34      319.01     83.95 o 
  -1   8  16        8.04       -9.68     16.95 o 
   0   8  16      156.42       97.47     25.52 o 
   1   8  16      146.39      136.14     24.53 o 
  -8   1  17        0.38       18.49     32.52 o 
  -7   1  17       60.89       90.95     25.44 o 
  -6   1  17      319.23      373.58     37.70 o 
  -5   1  17      429.37      510.54     42.09 o 
  -4   1  17        2.09        1.27     10.94 o 
  -3   1  17      168.09      215.68     18.37 o 
  -2   1  17      446.96      459.98     26.17 o 
  -1   1  17      418.99      433.08     29.20 o 
   0   1  17        3.42       12.04     14.40 o 
   1   1  17     1793.34     1775.28     52.96 o 
   2   1  17       24.43       40.57     27.38 o 
   3   1  17      105.05      111.20     21.96 o 
   4   1  17        5.42       18.62     17.78 o 
   5   1  17       73.59       52.74     22.04 o 
  -8   2  17        1.52       -9.46     25.17 o 
  -7   2  17       20.74        9.75     24.45 o 
  -6   2  17      387.50      366.06     37.70 o 
  -5   2  17      287.69      318.86     34.64 o 
  -4   2  17        2.17      -15.14     12.58 o 
  -3   2  17      332.30      365.45     23.18 o 
  -2   2  17      584.92      642.43     27.87 o 
  -1   2  17      125.24      126.55     19.59 o 
   0   2  17       45.77       28.20     19.21 o 
   1   2  17      652.55      640.59     43.86 o 
   2   2  17        6.58       23.82     17.70 o 
   3   2  17        1.23       19.56     16.31 o 
   4   2  17       14.62        6.68     16.36 o 
   5   2  17       21.95       36.77     22.29 o 
  -8   3  17        4.84      -20.28     17.26 o 
  -7   3  17        0.03      -23.79     15.86 o 
  -6   3  17        3.31       -0.94     16.78 o 
  -5   3  17       93.31       72.84     18.82 o 
  -4   3  17        0.05       15.77     13.36 o 
  -3   3  17       41.71       26.33     12.37 o 
  -2   3  17        4.02       17.69     10.71 o 
  -1   3  17       26.80       48.73     14.54 o 
   0   3  17        1.07      -14.58     12.21 o 
   1   3  17      101.06      105.92     23.58 o 
   2   3  17      338.57      243.00     32.50 o 
   3   3  17       37.33       61.97     23.25 o 
   4   3  17        3.13        2.21     16.14 o 
   5   3  17       59.09       30.39     20.55 o 
  -8   4  17        1.15      -15.74     34.94 o 
  -7   4  17      100.26      108.57     27.90 o 
  -6   4  17      152.18      122.56     43.21 o 
  -5   4  17      141.52      122.52     22.49 o 
  -4   4  17        0.06      -18.27     12.65 o 
  -3   4  17       60.11       29.50     30.72 o 
  -2   4  17      568.90      599.58     43.35 o 
  -1   4  17      647.75      632.67     37.72 o 
   0   4  17      325.95      301.03     49.52 o 
   1   4  17      681.21      860.26     51.48 o 
   2   4  17      726.73      883.75     70.44 o 
   3   4  17      226.14      260.08     35.97 o 
   4   4  17       22.28       28.76     22.70 o 
  -7   5  17       13.85       24.65     18.77 o 
  -6   5  17        2.25       -3.21     15.48 o 
  -5   5  17      137.55      158.64     26.69 o 
  -4   5  17        3.91       10.14     14.74 o 
  -3   5  17       10.12       28.19     15.78 o 
  -2   5  17      183.83      155.28     24.25 o 
  -1   5  17       78.50      109.99     19.89 o 
   0   5  17       63.98       31.69     13.69 o 
   1   5  17      178.29      198.05     31.81 o 
   2   5  17       49.04       64.36     37.95 o 
   3   5  17      137.00      100.00     31.83 o 
   4   5  17       16.81      -26.00     17.33 o 
  -6   6  17       42.09       12.11     19.33 o 
  -5   6  17       30.05       16.77     19.89 o 
  -4   6  17        1.87       -2.38     13.91 o 
  -3   6  17      217.51      191.57     26.19 o 
  -2   6  17       68.48       72.52     22.08 o 
  -1   6  17        0.30       -5.87     12.80 o 
   0   6  17      132.36      116.78     21.89 o 
   1   6  17      129.20      174.42     30.70 o 
   2   6  17      106.44       82.60     21.50 o 
   3   6  17        2.31       35.52     23.53 o 
  -5   7  17       91.67       89.37     23.29 o 
  -4   7  17        7.30      -22.38     14.92 o 
  -3   7  17       97.96       84.59     24.63 o 
  -2   7  17      406.32      352.90     40.74 o 
  -1   7  17      281.07      240.79     33.49 o 
   0   7  17        0.04      -10.56     14.03 o 
   1   7  17      264.75      359.52     34.47 o 
   2   7  17       92.16      114.37     27.96 o 
  -3   8  17        0.05       -9.28     18.25 o 
  -2   8  17       56.30        7.68     20.58 o 
  -1   8  17        0.21       17.03     20.43 o 
   0   8  17        2.32        5.84     22.95 o 
  -8   0  18       51.93       16.33     39.19 o 
  -7   0  18       21.61       41.90     33.03 o 
  -6   0  18      261.33      247.46     59.07 o 
  -5   0  18     1629.27     1466.47     71.81 o 
  -4   0  18      144.23      156.23     25.88 o 
  -3   0  18       48.17       45.73     19.03 o 
  -2   0  18      743.57      698.94     52.31 o 
  -1   0  18      330.18      322.39     59.72 o 
   0   0  18      251.61      285.74     37.23 o 
   1   0  18       34.21       26.71     20.79 o 
   2   0  18      910.84      819.72     59.31 o 
   3   0  18      406.96      346.71     76.14 o 
   4   0  18       86.37       78.77     30.96 o 
   5   0  18       62.79       81.98     33.61 o 
  -8   1  18       81.47       10.11     46.05 o 
  -7   1  18        2.48        6.20     25.80 o 
  -6   1  18      123.80       88.49     25.17 o 
  -5   1  18      445.67      478.68     41.40 o 
  -4   1  18       45.03       37.94     12.00 o 
  -3   1  18      307.87      266.50     21.09 o 
  -2   1  18      107.59       90.98     17.63 o 
  -1   1  18        4.42       23.40     15.96 o 
   0   1  18      102.63      109.73     23.14 o 
   1   1  18       73.02       53.45     23.46 o 
   2   1  18      152.06      161.31     23.15 o 
   3   1  18        3.48       17.40     16.30 o 
   4   1  18       19.24       13.65     17.50 o 
  -8   2  18       33.79       21.27     25.73 o 
  -7   2  18        0.05       14.20     19.36 o 
  -6   2  18        4.64       26.81     18.08 o 
  -5   2  18       63.80       74.18     22.78 o 
  -4   2  18       41.99       33.41     19.13 o 
  -3   2  18        0.69        2.05     10.09 o 
  -2   2  18      125.88      123.67     17.84 o 
  -1   2  18      817.24      869.85     42.75 o 
   0   2  18        5.44       14.98     17.14 o 
   1   2  18      385.48      452.18     40.37 o 
   2   2  18      105.20       89.49     23.64 o 
   3   2  18       21.68       23.62     20.40 o 
   4   2  18       11.92       -1.66     20.75 o 
  -7   3  18       23.85       -9.44     19.28 o 
  -6   3  18      295.88      284.64     43.87 o 
  -5   3  18      318.96      345.55     43.76 o 
  -4   3  18       85.56       96.73     20.05 o 
  -3   3  18        4.31       -2.21     11.71 o 
  -2   3  18      366.81      332.59     25.87 o 
  -1   3  18     1147.54     1236.28     42.88 o 
   0   3  18      992.60     1061.79     96.73 o 
   1   3  18      192.64      202.36     30.67 o 
   2   3  18      700.14      646.84     49.00 o 
   3   3  18       37.66       25.71     21.35 o 
   4   3  18       23.26       26.31     23.25 o 
  -7   4  18        0.01       13.40     21.48 o 
  -6   4  18        6.12       -3.29     19.17 o 
  -5   4  18       26.55        1.51     15.18 o 
  -4   4  18       26.39       11.98     14.81 o 
  -3   4  18       60.09       68.57     18.53 o 
  -2   4  18       10.55       17.97     14.47 o 
  -1   4  18       43.18       50.02     16.46 o 
   0   4  18       32.83       36.60     25.21 o 
   1   4  18      104.94       96.37     29.93 o 
   2   4  18       15.91       29.78     26.42 o 
   3   4  18       11.31       12.76     20.47 o 
   4   4  18        3.10      -15.83     21.29 o 
  -6   5  18       25.90       52.59     21.03 o 
  -5   5  18      193.37      209.99     29.23 o 
  -4   5  18       48.20       38.90     17.99 o 
  -3   5  18       30.69       26.52     16.52 o 
  -2   5  18       53.52       93.45     20.05 o 
  -1   5  18       12.20       24.62     15.99 o 
   0   5  18        0.26       -8.07     14.15 o 
   1   5  18      102.47      155.89     35.72 o 
   2   5  18      146.43      136.43     29.25 o 
   3   5  18      244.82      264.68     74.00 o 
  -6   6  18       29.06       36.85     21.10 o 
  -5   6  18      101.25      122.91     24.96 o 
  -4   6  18       50.89       20.98     17.28 o 
  -3   6  18        4.19       -2.47     15.95 o 
  -2   6  18      185.48      216.14     32.44 o 
  -1   6  18      597.80      587.93     40.88 o 
   0   6  18       59.18       71.58     20.36 o 
   1   6  18       75.98       74.73     23.65 o 
   2   6  18       76.29       57.83     27.46 o 
  -4   7  18       16.05        7.09     18.96 o 
  -3   7  18        3.47      -24.34     16.23 o 
  -2   7  18        1.72       -7.42     18.19 o 
  -1   7  18        1.31       28.53     19.81 o 
   0   7  18       23.08       37.17     21.32 o 
   1   7  18        0.07       -8.42     18.53 o 
  -7   1  19        2.58      -11.59     37.88 o 
  -6   1  19       49.73        1.79     23.20 o 
  -5   1  19      311.95      393.78     39.95 o 
  -4   1  19      492.16      510.85     28.04 o 
  -3   1  19        0.10       -8.09     10.26 o 
  -2   1  19      158.61      152.54     22.82 o 
  -1   1  19      666.34      635.97     55.33 o 
   0   1  19      193.66      136.93     25.10 o 
   1   1  19      199.60      186.92     29.95 o 
   2   1  19      268.91      226.06     33.17 o 
   3   1  19      370.86      284.23     45.08 o 
   4   1  19      102.02      164.91     28.27 o 
  -7   2  19        0.25       -0.73     21.04 o 
  -6   2  19       97.79       43.67     33.92 o 
  -5   2  19      449.30      456.80     42.39 o 
  -4   2  19      442.28      436.23     40.95 o 
  -3   2  19       67.95       57.59     21.39 o 
  -2   2  19       94.96       89.75     16.96 o 
  -1   2  19      226.43      188.09     39.16 o 
   0   2  19      234.39      238.01     31.32 o 
   1   2  19      313.59      265.94     34.46 o 
   2   2  19      412.63      387.98     43.07 o 
   3   2  19      244.65      237.50     49.25 o 
  -7   3  19       24.41       27.50     22.50 o 
  -6   3  19        4.58       15.83     18.94 o 
  -5   3  19        3.87       14.30     18.03 o 
  -4   3  19        1.05        7.38     17.11 o 
  -3   3  19       27.90       27.84     16.50 o 
  -2   3  19       13.39        5.68     13.47 o 
  -1   3  19        7.91        6.85     13.53 o 
   0   3  19       32.67       41.30     20.05 o 
   1   3  19       22.50        2.47     18.29 o 
   2   3  19      176.52      161.40     30.78 o 
   3   3  19       17.93        5.07     21.13 o 
  -6   4  19       51.29        4.99     20.58 o 
  -5   4  19       67.30       55.70     19.76 o 
  -4   4  19      203.95      154.57     24.45 o 
  -3   4  19       80.06       58.20     20.83 o 
  -2   4  19       18.08       42.02     17.56 o 
  -1   4  19      598.39      600.91     46.14 o 
   0   4  19      766.30      761.26     44.32 o 
   1   4  19       20.49       19.95     20.24 o 
   2   4  19      785.10      764.53     55.55 o 
   3   4  19       41.20       33.02     24.28 o 
  -6   5  19        1.51      -20.71     18.55 o 
  -5   5  19       39.58       27.12     20.33 o 
  -4   5  19       43.01       25.28     17.92 o 
  -3   5  19       37.59       54.69     23.36 o 
  -2   5  19       34.38       31.01     17.46 o 
  -1   5  19      307.36      263.22     33.83 o 
   0   5  19       85.80       65.17     24.37 o 
   1   5  19        8.22       -9.54     16.51 o 
   2   5  19      363.14      391.46     44.23 o 
  -4   6  19       22.43       35.15     19.46 o 
  -3   6  19       43.36       39.29     22.56 o 
  -2   6  19      120.17       88.90     32.72 o 
  -1   6  19        0.58       20.12     16.22 o 
   0   6  19        9.16        6.50     19.34 o 
   1   6  19        0.19       -5.78     20.23 o 
  -7   0  20      162.97      137.73     54.59 o 
  -6   0  20        0.29       30.33     35.37 o 
  -5   0  20      150.72      168.12     34.34 o 
  -4   0  20      782.17      891.32     50.64 o 
  -3   0  20      224.19      229.77     31.66 o 
  -2   0  20       88.99       57.48     40.31 o 
  -1   0  20      280.02      246.06     58.79 o 
   0   0  20      898.37      908.30     96.58 o 
   1   0  20      246.09      228.33     60.00 o 
   2   0  20        4.72      -29.12     19.41 o 
   3   0  20      572.48      489.20     55.20 o 
  -7   1  20       56.31      101.03     36.28 o 
  -6   1  20       21.88       -6.16     19.14 o 
  -5   1  20       75.10       70.77     23.16 o 
  -4   1  20       20.09       40.78     16.65 o 
  -3   1  20        3.29      -10.20     10.66 o 
  -2   1  20        5.51       16.00     18.57 o 
  -1   1  20       11.05       -8.84     22.95 o 
   0   1  20      209.10      290.86     46.19 o 
   1   1  20       12.00        2.13     18.41 o 
   2   1  20        0.25        6.54     18.97 o 
   3   1  20       84.92       63.68     24.59 o 
  -6   2  20       11.40        6.80     19.21 o 
  -5   2  20       45.97       14.41     19.16 o 
  -4   2  20      162.28      103.56     25.76 o 
  -3   2  20       20.13        4.63     17.03 o 
  -2   2  20       57.16       55.79     18.09 o 
  -1   2  20      175.46      167.07     28.13 o 
   0   2  20       31.14       29.62     19.70 o 
   1   2  20       60.57       38.68     22.14 o 
   2   2  20       23.84       20.80     19.49 o 
   3   2  20      162.53      150.85     31.57 o 
  -6   3  20        8.80      -17.78     17.93 o 
  -5   3  20      127.42      130.61     36.04 o 
  -4   3  20      438.71      530.42     58.00 o 
  -3   3  20       77.99       61.70     21.96 o 
  -2   3  20        1.97       -2.82     14.26 o 
  -1   3  20      132.09      136.70     23.03 o 
   0   3  20      740.97      686.84     97.43 o 
   1   3  20      111.75      100.30     25.34 o 
   2   3  20       32.91       44.13     24.59 o 
  -5   4  20        2.62      -26.22     18.42 o 
  -4   4  20        4.82      -22.83     15.22 o 
  -3   4  20        7.33       26.91     20.70 o 
  -2   4  20       33.35       15.47     16.31 o 
  -1   4  20       27.39       39.66     27.69 o 
   0   4  20        0.42       18.97     17.41 o 
   1   4  20       14.52        6.65     23.86 o 
   2   4  20       45.45       10.62     23.23 o 
  -4   5  20      165.35      198.19     33.54 o 
  -3   5  20        3.58       52.04     27.28 o 
  -2   5  20        1.24       -0.27     17.03 o 
  -1   5  20       45.03       -4.72     18.84 o 
   0   5  20      147.51      171.51     59.60 o 
   1   5  20       29.19       38.64     21.61 o 
  -2   6  20        1.10       42.90     22.69 o 
  -6   1  21       36.09       21.36     22.47 o 
  -5   1  21       10.66       -7.20     24.94 o 
  -4   1  21      115.23       93.41     20.71 o 
  -3   1  21      294.91      303.52     26.63 o 
  -2   1  21        0.15      -25.01     16.67 o 
  -1   1  21      111.52       95.93     34.53 o 
   0   1  21      177.85      174.33     41.10 o 
   1   1  21      329.92      336.75     51.33 o 
   2   1  21       63.47       63.01     26.33 o 
  -5   2  21       72.00       52.76     24.18 o 
  -4   2  21       68.92       82.60     24.51 o 
  -3   2  21       75.65       74.83     50.56 o 
  -2   2  21       26.87       25.40     19.62 o 
  -1   2  21        1.19       13.69     25.57 o 
   0   2  21      276.41      202.39     41.36 o 
   1   2  21      170.96      269.49     39.92 o 
  -5   3  21        1.89       15.48     19.48 o 
  -4   3  21       70.32       65.57     22.77 o 
  -3   3  21       15.45       15.14     22.01 o 
  -2   3  21       28.71       29.44     27.86 o 
  -1   3  21        0.80        3.81     16.32 o 
   0   3  21        3.64       -6.26     19.64 o 
   1   3  21        6.52       13.68     20.60 o 
  -4   4  21      345.96      352.81     51.90 o 
  -3   4  21      273.53      278.84     37.15 o 
  -2   4  21       11.58      -14.56     15.53 o 
  -1   4  21      116.65      163.57     30.92 o 
   0   4  21      323.30      377.86     37.39 o 
  -5   0  22       87.10      138.57     51.79 o 
  -4   0  22      134.40      117.57     26.59 o 
  -3   0  22      174.74      220.73     46.52 o 
  -2   0  22       48.43       22.95     39.94 o 
  -1   0  22        4.05        5.88     34.71 o 
   0   0  22       48.01      133.44     54.31 o 
  -4   1  22       10.75       -2.35     17.44 o 
  -3   1  22        0.28       25.36     17.21 o 
  -2   1  22       15.98        4.27     21.18 o 
  -1   1  22       10.41       -8.21     31.96 o 
   0   1  22        1.95        8.88     39.14 o 
  -4   2  22       43.32        7.63     43.25 o 
  -3   2  22      265.76      259.35     35.45 o 
  -2   2  22        2.49        6.69     20.31 o 
  -1   2  22       26.75       77.82     49.08 o 
   0   2  22       19.62        7.02     30.05 o 
  -3   3  22      211.46      169.42     74.53 o 
  -2   3  22      176.96      202.49     42.17 o 
  -1   3  22        1.47        1.06     20.13 o 
                                                 
